# Supplementary material for: N-{3-[2-(4-Fluoro­phen­oxy)eth­yl]-2,4-dioxo-1,3-diaza­spiro­[4.5]decan-7-yl}-4-meth­oxy­benzene­sulfonamide
Source: Acta Crystallogr Sect E Struct Rep Online. 2011 Dec 21;68(Pt 1):o194–5. doi: 10.1107/S1600536811053980 (PMC3254531; doi:10.1107/S1600536811053980)
Supplement: Supplementary file 1 [file e-68-0o194-sup1.cif]

##############################################################################
#                                                                            #
# This CIF contains the data in a paper accepted for publication in          #
# Acta Crystallographica Section E. It conforms to the requirements of       #
# Notes for Authors for Acta Crystallographica Section E, and has been       #
# peer reviewed under the auspices of the IUCr Commission on Journals.       #
#                                                                            #
# Full details of the Crystallographic Information File format               #
# are given in the paper "The Crystallographic Information File (CIF):       #
# a New Standard Archive File for Crystallography" by S. R. Hall, F. H.      #
# Allen and I. D. Brown [Acta Cryst. (1991), A47, 655-685].                  #
#                                                                            #
# The current version of the core CIF dictionary is obtainable from          #
# ftp://ftp.iucr.org/pub/cif_core.dic.                                       #
#                                                                            #
# Software is freely available for graphical display of the structure(s)     #
# in this CIF. For information consult the CIF software page                 #
# http://www.iucr.org/resources/cif/software.                                #
#                                                                            #
# This file may be used for bona fide research purposes within the           #
# scientific community so long as proper attribution is given to the journal # 
# article from which it was obtained.                                        #
#                                                                            #
##############################################################################
data_I
_audit_creation_method     SHELXL-97
_chemical_name_systematic
;
<i>N</i>-{3-[2-(4-Fluorophenoxy)ethyl]-2,4-dioxo-1,3-diazaspiro[4.5]decan-
7-yl}-4-methoxybenzenesulfonamide
;
_chemical_name_common     ?
_chemical_formula_moiety     'C23 H26 F N3 O6 S'
_chemical_formula_sum     'C23 H26 F N3 O6 S'
_chemical_formula_iupac     'C23 H26 F N3 O6 S'
_chemical_formula_weight     491.53
_chemical_melting_point     454
_symmetry_cell_setting     monoclinic
_symmetry_space_group_name_H-M     'P 21/c'
_symmetry_space_group_name_Hall     '-P 2ybc'
loop_
    _symmetry_equiv_pos_as_xyz
    'x, y, z'
    '-x, y+1/2, -z+1/2'
    '-x, -y, -z'
    'x, -y-1/2, z-1/2'
_cell_length_a     11.926(5)
_cell_length_b     11.025(5)
_cell_length_c     18.508(5)
_cell_angle_alpha     90
_cell_angle_beta     97.271(5)
_cell_angle_gamma     90
_cell_volume     2413.9(16)
_cell_formula_units_Z     4
_cell_measurement_reflns_used     4240
_cell_measurement_theta_min     2.15
_cell_measurement_theta_max     25.00
_cell_measurement_temperature     293(2)
_exptl_crystal_description     Prism
_exptl_crystal_colour     colourless
_exptl_crystal_size_max     0.20
_exptl_crystal_size_mid     0.15
_exptl_crystal_size_min     0.12
_exptl_crystal_density_diffrn     1.352
_exptl_crystal_density_meas     ?
_exptl_crystal_density_method     'not measured'
_exptl_crystal_F_000     1032
_exptl_absorpt_coefficient_mu     0.185
_exptl_absorpt_correction_type     multi-scan
_exptl_absorpt_process_details
                                  '(CrysAlis PRO RED; Oxford Diffraction, 2010)'
_exptl_absorpt_correction_T_min     0.771
_exptl_absorpt_correction_T_max     1.000
_exptl_special_details
;
<i>CrysAlis PRO</i>, Oxford Diffraction Ltd. Empirical absorption correction
using spherical harmonics, implemented in SCALE3 ABSPACK scaling algorithm.
Colourless solid: Yield: 103 mg, 67%); mp: 454k; IR cm^-1^ (KBr) 3359 (N---H),
1340 (S=O); Anal. Calcd For C~23~H~26~FN~3~O~6~S: C, 56.20; H, 5.33; N, 8.55%,
Found, C, 55.09; H, 5.35; N, 8.45%.
;
_diffrn_ambient_temperature     293(2)
_diffrn_radiation_type     MoK\a
_diffrn_radiation_wavelength     0.71073
_diffrn_radiation_source     'fine-focus sealed tube'
_diffrn_radiation_monochromator     graphite
_diffrn_measurement_device_type
;
Oxford Diffraction Xcalibur
;
_diffrn_measurement_method     '\w scans'
_diffrn_detector_area_resol_mean     15.9821
_diffrn_reflns_number     21931
_diffrn_reflns_av_R_equivalents     0.0352
_diffrn_reflns_av_sigmaI/netI     0.0266
_diffrn_reflns_theta_min     2.15
_diffrn_reflns_theta_max     25.00
_diffrn_reflns_theta_full     25.00
_diffrn_measured_fraction_theta_max     1.000
_diffrn_measured_fraction_theta_full     1.000
_diffrn_reflns_limit_h_min     -14
_diffrn_reflns_limit_h_max     14
_diffrn_reflns_limit_k_min     -13
_diffrn_reflns_limit_k_max     10
_diffrn_reflns_limit_l_min     -20
_diffrn_reflns_limit_l_max     22
_diffrn_standards_number     0
_diffrn_standards_interval_count     .
_diffrn_standards_interval_time     .
_diffrn_standards_decay_%     ?
_refine_special_details
;
Refinement of <i>F</i>^2^ against ALL reflections. The weighted <i>R</i>-factor
<i>wR</i> and goodness of fit <i>S</i> are based on <i>F</i>^2^, conventional
<i>R</i>-factors <i>R</i> are based on <i>F</i>, with <i>F</i> set to zero for
negative <i>F</i>^2^. The threshold expression of <i>F</i>^2^ >
2\s(<i>F</i>^2^) is used only for calculating <i>R</i>-factors(gt) <i>etc</i>.
and is not relevant to the choice of reflections for refinement.
<i>R</i>-factors based on <i>F</i>^2^ are statistically about twice as large
as those based on <i>F</i>, and <i>R</i>- factors based on ALL data will be
even larger.
;
_reflns_number_total     4240
_reflns_number_gt     3435
_reflns_threshold_expression     I>2\s(I)
_refine_ls_structure_factor_coef     Fsqd
_refine_ls_matrix_type     full
_refine_ls_R_factor_all     0.0540
_refine_ls_R_factor_gt     0.0405
_refine_ls_wR_factor_gt     0.1132
_refine_ls_wR_factor_ref     0.1207
_refine_ls_goodness_of_fit_ref     1.039
_refine_ls_restrained_S_all     1.039
_refine_ls_number_reflns     4240
_refine_ls_number_parameters     307
_refine_ls_number_restraints     0
_refine_ls_hydrogen_treatment     constr
_refine_ls_weighting_scheme     calc
_refine_ls_weighting_details
         'calc w=1/[\s^2^(Fo^2^)+(0.0687P)^2^+0.7995P] where P=(Fo^2^+2Fc^2^)/3'
_atom_sites_solution_hydrogens     geom
_atom_sites_solution_primary     direct
_atom_sites_solution_secondary     difmap
_refine_ls_shift/su_max     0.000
_refine_ls_shift/su_mean     0.000
_refine_diff_density_max     0.480
_refine_diff_density_min     -0.497
_refine_ls_extinction_method     none
_refine_ls_extinction_coef     ?
loop_
    _atom_type_symbol
    _atom_type_description
    _atom_type_scat_dispersion_real
    _atom_type_scat_dispersion_imag
    _atom_type_scat_source
    'C' 'C' 0.0033 0.0016
                         'International Tables Vol C Tables 4.2.6.8 and 6.1.1.4'
    'H' 'H' 0.0000 0.0000
                         'International Tables Vol C Tables 4.2.6.8 and 6.1.1.4'
    'F' 'F' 0.0171 0.0103
                         'International Tables Vol C Tables 4.2.6.8 and 6.1.1.4'
    'N' 'N' 0.0061 0.0033
                         'International Tables Vol C Tables 4.2.6.8 and 6.1.1.4'
    'O' 'O' 0.0106 0.0060
                         'International Tables Vol C Tables 4.2.6.8 and 6.1.1.4'
    'S' 'S' 0.1246 0.1234
                         'International Tables Vol C Tables 4.2.6.8 and 6.1.1.4'
_computing_data_collection     'CrysAlis PRO CCD (Oxford Diffraction, 2010)'
_computing_cell_refinement     'CrysAlis PRO CCD (Oxford Diffraction, 2010)'
_computing_data_reduction     'CrysAlis PRO RED (Oxford Diffraction, 2010)'
_computing_structure_solution     'SHELXS97 (Sheldrick, 2008)'
_computing_structure_refinement     'SHELXL97 (Sheldrick, 2008)'
_computing_molecular_graphics     'XP in SHELXTL (Sheldrick, 2008)'
_computing_publication_material     'WinGX (Farrugia, 1999)'
loop_
    _atom_site_type_symbol
    _atom_site_label
    _atom_site_fract_x
    _atom_site_fract_y
    _atom_site_fract_z
    _atom_site_U_iso_or_equiv
    _atom_site_adp_type
    _atom_site_calc_flag
    _atom_site_refinement_flags
    _atom_site_occupancy
    _atom_site_symmetry_multiplicity
    _atom_site_disorder_assembly
    _atom_site_disorder_group
    S S1 0.47387(4) 0.20854(4) -0.01227(2) 0.03209(16) Uani d . 1 1 . .
    F F2 1.00980(18) -0.1496(2) 0.04785(12) 0.1244(9) Uani d . 1 1 . .
    O O3 0.80071(13) 0.03367(15) 0.26846(9) 0.0512(4) Uani d . 1 1 . .
    O O4 0.70270(13) 0.38222(13) 0.31425(10) 0.0552(5) Uani d . 1 1 . .
    O O5 0.56248(13) 0.00010(12) 0.32549(8) 0.0412(4) Uani d . 1 1 . .
    O O6 0.48854(13) 0.12205(13) -0.06840(7) 0.0426(4) Uani d . 1 1 . .
    O O7 0.40333(13) 0.31161(13) -0.02950(8) 0.0434(4) Uani d . 1 1 . .
    O O8 0.91812(15) 0.39441(16) 0.11131(11) 0.0691(6) Uani d . 1 1 . .
    N N9 0.65657(14) 0.18207(14) 0.33157(9) 0.0351(4) Uani d . 1 1 . .
    N N10 0.53633(14) 0.29687(14) 0.26198(9) 0.0354(4) Uani d . 1 1 . .
    H H10 0.5036 0.3604 0.2423 0.042 Uiso calc R 1 1 . .
    N N11 0.42293(14) 0.13132(14) 0.04977(8) 0.0327(4) Uani d . 1 1 . .
    H H11 0.4017 0.0575 0.0414 0.039 Uiso calc R 1 1 . .
    C C12 1.0152(2) 0.3203(3) 0.1158(2) 0.0834(10) Uani d . 1 1 . .
    H H12A 1.0800 0.3661 0.1363 0.125 Uiso calc R 1 1 . .
    H H12B 1.0261 0.2930 0.0679 0.125 Uiso calc R 1 1 . .
    H H12C 1.0056 0.2516 0.1462 0.125 Uiso calc R 1 1 . .
    C C13 0.81799(19) 0.3448(2) 0.08321(13) 0.0463(5) Uani d . 1 1 . .
    C C14 0.7260(2) 0.4222(2) 0.07640(15) 0.0580(7) Uani d . 1 1 . .
    H H14 0.7353 0.5024 0.0916 0.070 Uiso calc R 1 1 . .
    C C15 0.6212(2) 0.3816(2) 0.04736(13) 0.0473(6) Uani d . 1 1 . .
    H H15 0.5595 0.4339 0.0431 0.057 Uiso calc R 1 1 . .
    C C16 0.60774(17) 0.26262(18) 0.02452(10) 0.0338(4) Uani d . 1 1 . .
    C C17 0.69896(18) 0.18514(18) 0.03223(12) 0.0399(5) Uani d . 1 1 . .
    H H17 0.6894 0.1048 0.0174 0.048 Uiso calc R 1 1 . .
    C C18 0.80392(19) 0.22515(19) 0.06158(12) 0.0442(5) Uani d . 1 1 . .
    H H18 0.8651 0.1722 0.0669 0.053 Uiso calc R 1 1 . .
    C C19 0.41262(16) 0.18727(16) 0.12110(10) 0.0287(4) Uani d . 1 1 . .
    H H19 0.4333 0.2731 0.1192 0.034 Uiso calc R 1 1 . .
    C C20 0.29275(16) 0.17830(19) 0.13882(11) 0.0362(5) Uani d . 1 1 . .
    H H20A 0.2691 0.0941 0.1369 0.043 Uiso calc R 1 1 . .
    H H20B 0.2427 0.2230 0.1029 0.043 Uiso calc R 1 1 . .
    C C21 0.28410(17) 0.2295(2) 0.21439(11) 0.0395(5) Uani d . 1 1 . .
    H H21A 0.2994 0.3159 0.2144 0.047 Uiso calc R 1 1 . .
    H H21B 0.2077 0.2182 0.2260 0.047 Uiso calc R 1 1 . .
    C C22 0.36675(17) 0.16844(19) 0.27258(11) 0.0361(5) Uani d . 1 1 . .
    H H22A 0.3624 0.2074 0.3191 0.043 Uiso calc R 1 1 . .
    H H22B 0.3456 0.0840 0.2769 0.043 Uiso calc R 1 1 . .
    C C23 0.48732(16) 0.17553(16) 0.25459(10) 0.0289(4) Uani d . 1 1 . .
    C C24 0.49523(16) 0.12453(17) 0.17834(10) 0.0286(4) Uani d . 1 1 . .
    H H24A 0.5716 0.1353 0.1665 0.034 Uiso calc R 1 1 . .
    H H24B 0.4792 0.0383 0.1780 0.034 Uiso calc R 1 1 . .
    C C25 0.57017(17) 0.10571(17) 0.30816(10) 0.0311(4) Uani d . 1 1 . .
    C C26 0.63708(18) 0.29892(17) 0.30243(11) 0.0367(5) Uani d . 1 1 . .
    C C27 0.76450(18) 0.1454(2) 0.37032(12) 0.0441(5) Uani d . 1 1 . .
    H H27A 0.7544 0.0724 0.3981 0.053 Uiso calc R 1 1 . .
    H H27B 0.7926 0.2087 0.4043 0.053 Uiso calc R 1 1 . .
    C C28 0.84957(19) 0.1217(2) 0.31867(13) 0.0458(6) Uani d . 1 1 . .
    H H28A 0.8655 0.1957 0.2935 0.055 Uiso calc R 1 1 . .
    H H28B 0.9196 0.0916 0.3449 0.055 Uiso calc R 1 1 . .
    C C29 0.85919(18) -0.00587(18) 0.21384(12) 0.0396(5) Uani d . 1 1 . .
    C C30 0.97395(19) 0.0047(2) 0.21463(14) 0.0531(6) Uani d . 1 1 . .
    H H30 1.0172 0.0442 0.2529 0.064 Uiso calc R 1 1 . .
    C C31 1.0247(2) -0.0442(3) 0.15802(17) 0.0681(8) Uani d . 1 1 . .
    H H31 1.1024 -0.0383 0.1576 0.082 Uiso calc R 1 1 . .
    C C32 0.9586(3) -0.1007(3) 0.10314(16) 0.0697(8) Uani d . 1 1 . .
    C C33 0.8452(2) -0.1123(3) 0.10093(14) 0.0603(7) Uani d . 1 1 . .
    H H33 0.8026 -0.1520 0.0625 0.072 Uiso calc R 1 1 . .
    C C34 0.79498(19) -0.0639(2) 0.15697(12) 0.0445(5) Uani d . 1 1 . .
    H H34 0.7171 -0.0701 0.1566 0.053 Uiso calc R 1 1 . .
loop_
    _atom_site_aniso_label
    _atom_site_aniso_U_11
    _atom_site_aniso_U_22
    _atom_site_aniso_U_33
    _atom_site_aniso_U_12
    _atom_site_aniso_U_13
    _atom_site_aniso_U_23
    S1 0.0411(3) 0.0306(3) 0.0236(3) 0.0057(2) 0.0004(2) 0.00054(19)
    F2 0.0994(16) 0.175(2) 0.1085(16) 0.0153(15) 0.0523(13) -0.0535(16)
    O3 0.0437(9) 0.0566(10) 0.0553(10) -0.0118(7) 0.0141(8) -0.0204(8)
    O4 0.0466(10) 0.0331(8) 0.0815(12) -0.0075(7) -0.0092(8) -0.0083(8)
    O5 0.0548(9) 0.0280(8) 0.0388(8) -0.0002(6) -0.0021(7) 0.0041(6)
    O6 0.0604(10) 0.0421(8) 0.0248(7) 0.0048(7) 0.0039(7) -0.0062(6)
    O7 0.0495(9) 0.0380(8) 0.0398(8) 0.0113(7) -0.0049(7) 0.0062(6)
    O8 0.0452(10) 0.0561(11) 0.1003(15) 0.0045(8) -0.0131(10) -0.0252(10)
    N9 0.0392(10) 0.0283(8) 0.0354(9) 0.0025(7) -0.0046(8) -0.0064(7)
    N10 0.0425(10) 0.0230(8) 0.0383(10) 0.0022(7) -0.0043(8) -0.0016(7)
    N11 0.0451(10) 0.0271(8) 0.0256(8) -0.0028(7) 0.0033(7) -0.0059(6)
    C12 0.0443(16) 0.0728(19) 0.126(3) 0.0066(14) -0.0180(17) -0.0291(19)
    C13 0.0416(13) 0.0453(12) 0.0501(14) 0.0021(10) -0.0018(10) -0.0093(11)
    C14 0.0518(15) 0.0392(12) 0.0798(18) 0.0044(11) -0.0039(13) -0.0195(12)
    C15 0.0448(13) 0.0353(12) 0.0599(15) 0.0106(10) -0.0008(11) -0.0076(10)
    C16 0.0409(11) 0.0325(10) 0.0283(10) 0.0043(9) 0.0065(9) 0.0020(8)
    C17 0.0442(12) 0.0285(10) 0.0469(13) 0.0041(9) 0.0056(10) -0.0014(9)
    C18 0.0410(12) 0.0382(12) 0.0526(14) 0.0107(10) 0.0034(10) 0.0002(10)
    C19 0.0367(11) 0.0249(9) 0.0242(9) -0.0002(8) 0.0022(8) -0.0033(7)
    C20 0.0321(11) 0.0398(11) 0.0356(11) 0.0041(9) -0.0001(9) 0.0002(9)
    C21 0.0332(11) 0.0441(12) 0.0424(12) 0.0063(9) 0.0088(9) -0.0015(10)
    C22 0.0404(12) 0.0389(11) 0.0304(10) 0.0021(9) 0.0093(9) -0.0013(9)
    C23 0.0355(11) 0.0234(9) 0.0273(10) 0.0003(8) 0.0023(8) -0.0019(7)
    C24 0.0305(10) 0.0274(9) 0.0276(10) 0.0017(8) 0.0028(8) -0.0023(7)
    C25 0.0402(11) 0.0288(10) 0.0242(10) 0.0021(8) 0.0034(8) -0.0042(8)
    C26 0.0397(12) 0.0286(10) 0.0408(12) 0.0019(9) 0.0013(9) -0.0073(8)
    C27 0.0452(13) 0.0442(12) 0.0389(12) 0.0065(10) -0.0103(10) -0.0079(10)
    C28 0.0397(12) 0.0417(12) 0.0533(14) -0.0008(10) -0.0052(10) -0.0076(10)
    C29 0.0412(12) 0.0351(11) 0.0434(12) 0.0014(9) 0.0086(10) 0.0045(9)
    C30 0.0383(13) 0.0600(15) 0.0608(15) -0.0006(11) 0.0054(11) 0.0004(12)
    C31 0.0419(14) 0.082(2) 0.084(2) 0.0089(14) 0.0229(14) 0.0029(17)
    C32 0.0637(18) 0.086(2) 0.0642(18) 0.0148(15) 0.0266(15) -0.0129(15)
    C33 0.0612(17) 0.0694(17) 0.0505(15) 0.0038(13) 0.0083(13) -0.0111(13)
    C34 0.0404(12) 0.0468(13) 0.0464(13) 0.0008(10) 0.0065(10) 0.0011(10)
_geom_special_details
;
All s.u.'s (except the s.u. in the dihedral angle between two l.s. planes) are
estimated using the full covariance matrix. The cell s.u.'s are taken into
account individually in the estimation of s.u.'s in distances, angles and
torsion angles; correlations between s.u.'s in cell parameters are only used
when they are defined by crystal symmetry. An approximate (isotropic)
treatment of cell s.u.'s is used for estimating s.u.'s involving l.s. planes.
;
loop_
    _geom_bond_atom_site_label_1
    _geom_bond_atom_site_label_2
    _geom_bond_site_symmetry_2
    _geom_bond_distance
    _geom_bond_publ_flag
    S1 O7 . 1.4258(15) ?
    S1 O6 . 1.4370(15) ?
    S1 N11 . 1.6092(17) ?
    S1 C16 . 1.759(2) ?
    F2 C32 . 1.367(3) ?
    O3 C29 . 1.370(3) ?
    O3 C28 . 1.417(3) ?
    O4 C26 . 1.209(2) ?
    O5 C25 . 1.214(2) ?
    O8 C13 . 1.356(3) ?
    O8 C12 . 1.411(3) ?
    N9 C25 . 1.358(3) ?
    N9 C26 . 1.405(3) ?
    N9 C27 . 1.449(3) ?
    N10 C26 . 1.333(3) ?
    N10 C23 . 1.459(2) ?
    N10 H10 . 0.8600 ?
    N11 C19 . 1.476(2) ?
    N11 H11 . 0.8600 ?
    C12 H12A . 0.9600 ?
    C12 H12B . 0.9600 ?
    C12 H12C . 0.9600 ?
    C13 C18 . 1.383(3) ?
    C13 C14 . 1.383(3) ?
    C14 C15 . 1.372(3) ?
    C14 H14 . 0.9300 ?
    C15 C16 . 1.382(3) ?
    C15 H15 . 0.9300 ?
    C16 C17 . 1.376(3) ?
    C17 C18 . 1.373(3) ?
    C17 H17 . 0.9300 ?
    C18 H18 . 0.9300 ?
    C19 C20 . 1.510(3) ?
    C19 C24 . 1.519(3) ?
    C19 H19 . 0.9800 ?
    C20 C21 . 1.524(3) ?
    C20 H20A . 0.9700 ?
    C20 H20B . 0.9700 ?
    C21 C22 . 1.522(3) ?
    C21 H21A . 0.9700 ?
    C21 H21B . 0.9700 ?
    C22 C23 . 1.518(3) ?
    C22 H22A . 0.9700 ?
    C22 H22B . 0.9700 ?
    C23 C25 . 1.518(3) ?
    C23 C24 . 1.533(3) ?
    C24 H24A . 0.9700 ?
    C24 H24B . 0.9700 ?
    C27 C28 . 1.502(3) ?
    C27 H27A . 0.9700 ?
    C27 H27B . 0.9700 ?
    C28 H28A . 0.9700 ?
    C28 H28B . 0.9700 ?
    C29 C30 . 1.372(3) ?
    C29 C34 . 1.378(3) ?
    C30 C31 . 1.384(4) ?
    C30 H30 . 0.9300 ?
    C31 C32 . 1.356(4) ?
    C31 H31 . 0.9300 ?
    C32 C33 . 1.354(4) ?
    C33 C34 . 1.370(3) ?
    C33 H33 . 0.9300 ?
    C34 H34 . 0.9300 ?
loop_
    _geom_angle_atom_site_label_1
    _geom_angle_atom_site_label_2
    _geom_angle_atom_site_label_3
    _geom_angle_site_symmetry_1
    _geom_angle_site_symmetry_3
    _geom_angle
    _geom_angle_publ_flag
    O7 S1 O6 . . 119.32(9) ?
    O7 S1 N11 . . 108.41(9) ?
    O6 S1 N11 . . 104.85(9) ?
    O7 S1 C16 . . 107.30(10) ?
    O6 S1 C16 . . 108.50(10) ?
    N11 S1 C16 . . 108.01(9) ?
    C29 O3 C28 . . 119.76(17) ?
    C13 O8 C12 . . 117.8(2) ?
    C25 N9 C26 . . 111.34(16) ?
    C25 N9 C27 . . 125.11(17) ?
    C26 N9 C27 . . 122.64(18) ?
    C26 N10 C23 . . 112.96(15) ?
    C26 N10 H10 . . 123.5 ?
    C23 N10 H10 . . 123.5 ?
    C19 N11 S1 . . 119.92(13) ?
    C19 N11 H11 . . 120.0 ?
    S1 N11 H11 . . 120.0 ?
    O8 C12 H12A . . 109.5 ?
    O8 C12 H12B . . 109.5 ?
    H12A C12 H12B . . 109.5 ?
    O8 C12 H12C . . 109.5 ?
    H12A C12 H12C . . 109.5 ?
    H12B C12 H12C . . 109.5 ?
    O8 C13 C18 . . 124.4(2) ?
    O8 C13 C14 . . 115.9(2) ?
    C18 C13 C14 . . 119.8(2) ?
    C15 C14 C13 . . 120.5(2) ?
    C15 C14 H14 . . 119.7 ?
    C13 C14 H14 . . 119.7 ?
    C14 C15 C16 . . 119.6(2) ?
    C14 C15 H15 . . 120.2 ?
    C16 C15 H15 . . 120.2 ?
    C17 C16 C15 . . 119.9(2) ?
    C17 C16 S1 . . 119.78(16) ?
    C15 C16 S1 . . 120.32(16) ?
    C18 C17 C16 . . 120.7(2) ?
    C18 C17 H17 . . 119.6 ?
    C16 C17 H17 . . 119.6 ?
    C17 C18 C13 . . 119.5(2) ?
    C17 C18 H18 . . 120.3 ?
    C13 C18 H18 . . 120.3 ?
    N11 C19 C20 . . 110.81(15) ?
    N11 C19 C24 . . 108.26(15) ?
    C20 C19 C24 . . 111.53(16) ?
    N11 C19 H19 . . 108.7 ?
    C20 C19 H19 . . 108.7 ?
    C24 C19 H19 . . 108.7 ?
    C19 C20 C21 . . 110.55(16) ?
    C19 C20 H20A . . 109.5 ?
    C21 C20 H20A . . 109.5 ?
    C19 C20 H20B . . 109.5 ?
    C21 C20 H20B . . 109.5 ?
    H20A C20 H20B . . 108.1 ?
    C22 C21 C20 . . 111.87(17) ?
    C22 C21 H21A . . 109.2 ?
    C20 C21 H21A . . 109.2 ?
    C22 C21 H21B . . 109.2 ?
    C20 C21 H21B . . 109.2 ?
    H21A C21 H21B . . 107.9 ?
    C23 C22 C21 . . 111.63(16) ?
    C23 C22 H22A . . 109.3 ?
    C21 C22 H22A . . 109.3 ?
    C23 C22 H22B . . 109.3 ?
    C21 C22 H22B . . 109.3 ?
    H22A C22 H22B . . 108.0 ?
    N10 C23 C25 . . 100.59(15) ?
    N10 C23 C22 . . 113.94(16) ?
    C25 C23 C22 . . 112.77(16) ?
    N10 C23 C24 . . 110.60(15) ?
    C25 C23 C24 . . 107.72(15) ?
    C22 C23 C24 . . 110.69(16) ?
    C19 C24 C23 . . 111.41(15) ?
    C19 C24 H24A . . 109.3 ?
    C23 C24 H24A . . 109.3 ?
    C19 C24 H24B . . 109.3 ?
    C23 C24 H24B . . 109.3 ?
    H24A C24 H24B . . 108.0 ?
    O5 C25 N9 . . 126.13(18) ?
    O5 C25 C23 . . 126.45(18) ?
    N9 C25 C23 . . 107.39(16) ?
    O4 C26 N10 . . 129.17(19) ?
    O4 C26 N9 . . 123.75(19) ?
    N10 C26 N9 . . 107.08(17) ?
    N9 C27 C28 . . 111.25(18) ?
    N9 C27 H27A . . 109.4 ?
    C28 C27 H27A . . 109.4 ?
    N9 C27 H27B . . 109.4 ?
    C28 C27 H27B . . 109.4 ?
    H27A C27 H27B . . 108.0 ?
    O3 C28 C27 . . 106.35(18) ?
    O3 C28 H28A . . 110.5 ?
    C27 C28 H28A . . 110.5 ?
    O3 C28 H28B . . 110.5 ?
    C27 C28 H28B . . 110.5 ?
    H28A C28 H28B . . 108.7 ?
    O3 C29 C30 . . 124.4(2) ?
    O3 C29 C34 . . 115.19(19) ?
    C30 C29 C34 . . 120.3(2) ?
    C29 C30 C31 . . 119.4(2) ?
    C29 C30 H30 . . 120.3 ?
    C31 C30 H30 . . 120.3 ?
    C32 C31 C30 . . 118.5(2) ?
    C32 C31 H31 . . 120.7 ?
    C30 C31 H31 . . 120.7 ?
    C33 C32 C31 . . 123.3(2) ?
    C33 C32 F2 . . 118.6(3) ?
    C31 C32 F2 . . 118.0(3) ?
    C32 C33 C34 . . 118.1(3) ?
    C32 C33 H33 . . 121.0 ?
    C34 C33 H33 . . 121.0 ?
    C33 C34 C29 . . 120.3(2) ?
    C33 C34 H34 . . 119.8 ?
    C29 C34 H34 . . 119.8 ?
loop_
    _geom_torsion_atom_site_label_1
    _geom_torsion_atom_site_label_2
    _geom_torsion_atom_site_label_3
    _geom_torsion_atom_site_label_4
    _geom_torsion_site_symmetry_1
    _geom_torsion_site_symmetry_2
    _geom_torsion_site_symmetry_3
    _geom_torsion_site_symmetry_4
    _geom_torsion
    _geom_torsion_publ_flag
    O7 S1 N11 C19 . . . . -60.56(16) ?
    O6 S1 N11 C19 . . . . 170.97(14) ?
    C16 S1 N11 C19 . . . . 55.41(16) ?
    C12 O8 C13 C18 . . . . 2.9(4) ?
    C12 O8 C13 C14 . . . . -176.9(3) ?
    O8 C13 C14 C15 . . . . 178.8(2) ?
    C18 C13 C14 C15 . . . . -1.0(4) ?
    C13 C14 C15 C16 . . . . -0.3(4) ?
    C14 C15 C16 C17 . . . . 1.2(3) ?
    C14 C15 C16 S1 . . . . 179.56(19) ?
    O7 S1 C16 C17 . . . . -166.69(16) ?
    O6 S1 C16 C17 . . . . -36.52(19) ?
    N11 S1 C16 C17 . . . . 76.62(18) ?
    O7 S1 C16 C15 . . . . 14.9(2) ?
    O6 S1 C16 C15 . . . . 145.07(18) ?
    N11 S1 C16 C15 . . . . -101.79(19) ?
    C15 C16 C17 C18 . . . . -0.9(3) ?
    S1 C16 C17 C18 . . . . -179.27(17) ?
    C16 C17 C18 C13 . . . . -0.4(3) ?
    O8 C13 C18 C17 . . . . -178.5(2) ?
    C14 C13 C18 C17 . . . . 1.3(4) ?
    S1 N11 C19 C20 . . . . 125.10(15) ?
    S1 N11 C19 C24 . . . . -112.29(16) ?
    N11 C19 C20 C21 . . . . 176.69(16) ?
    C24 C19 C20 C21 . . . . 56.0(2) ?
    C19 C20 C21 C22 . . . . -55.3(2) ?
    C20 C21 C22 C23 . . . . 54.9(2) ?
    C26 N10 C23 C25 . . . . 8.2(2) ?
    C26 N10 C23 C22 . . . . 129.10(19) ?
    C26 N10 C23 C24 . . . . -105.47(19) ?
    C21 C22 C23 N10 . . . . 71.3(2) ?
    C21 C22 C23 C25 . . . . -174.89(16) ?
    C21 C22 C23 C24 . . . . -54.1(2) ?
    N11 C19 C24 C23 . . . . -178.48(15) ?
    C20 C19 C24 C23 . . . . -56.3(2) ?
    N10 C23 C24 C19 . . . . -72.4(2) ?
    C25 C23 C24 C19 . . . . 178.57(15) ?
    C22 C23 C24 C19 . . . . 54.9(2) ?
    C26 N9 C25 O5 . . . . -178.3(2) ?
    C27 N9 C25 O5 . . . . 12.4(3) ?
    C26 N9 C25 C23 . . . . 3.5(2) ?
    C27 N9 C25 C23 . . . . -165.77(18) ?
    N10 C23 C25 O5 . . . . 175.12(19) ?
    C22 C23 C25 O5 . . . . 53.4(3) ?
    C24 C23 C25 O5 . . . . -69.1(2) ?
    N10 C23 C25 N9 . . . . -6.72(19) ?
    C22 C23 C25 N9 . . . . -128.47(17) ?
    C24 C23 C25 N9 . . . . 109.10(17) ?
    C23 N10 C26 O4 . . . . 173.8(2) ?
    C23 N10 C26 N9 . . . . -6.5(2) ?
    C25 N9 C26 O4 . . . . -178.7(2) ?
    C27 N9 C26 O4 . . . . -9.1(3) ?
    C25 N9 C26 N10 . . . . 1.6(2) ?
    C27 N9 C26 N10 . . . . 171.25(17) ?
    C25 N9 C27 C28 . . . . 92.0(2) ?
    C26 N9 C27 C28 . . . . -76.1(2) ?
    C29 O3 C28 C27 . . . . 179.60(18) ?
    N9 C27 C28 O3 . . . . -55.9(2) ?
    C28 O3 C29 C30 . . . . 20.0(3) ?
    C28 O3 C29 C34 . . . . -162.7(2) ?
    O3 C29 C30 C31 . . . . 176.7(2) ?
    C34 C29 C30 C31 . . . . -0.4(4) ?
    C29 C30 C31 C32 . . . . 0.3(4) ?
    C30 C31 C32 C33 . . . . -0.2(5) ?
    C30 C31 C32 F2 . . . . -179.4(3) ?
    C31 C32 C33 C34 . . . . 0.3(5) ?
    F2 C32 C33 C34 . . . . 179.4(3) ?
    C32 C33 C34 C29 . . . . -0.4(4) ?
    O3 C29 C34 C33 . . . . -176.9(2) ?
    C30 C29 C34 C33 . . . . 0.5(3) ?
loop_
    _geom_hbond_atom_site_label_D
    _geom_hbond_atom_site_label_H
    _geom_hbond_atom_site_label_A
    _geom_hbond_site_symmetry_A
    _geom_hbond_distance_DH
    _geom_hbond_distance_HA
    _geom_hbond_distance_DA
    _geom_hbond_angle_DHA
    _geom_hbond_publ_flag
    N10 H10 O5 2_655 0.86 2.08 2.924(2) 168.00 yes
    N11 H11 O6 3_655 0.86 2.39 2.991(3) 127.00 yes
    C20 H20A O4 2_645 0.97 2.51 3.377(3) 148.00 yes
    C31 H31 O4 2_745 0.93 2.48 3.327(3) 152.00 yes
data_global
_journal_data_validation_number     ?
_journal_date_recd_electronic     2011-11-14
_journal_date_accepted     2011-12-15
_journal_name_full     'Acta Crystallographica, Section E'
_journal_year     2012
_journal_volume     68
_journal_issue      1
_journal_page_first     o194
_journal_page_last     o195
_journal_paper_category     QO
_journal_paper_doi     10.1107/S1600536811053980
_journal_coeditor_code     PK2365
_publ_contact_author_name     'M.Vinduvahini'
_publ_contact_author_address
;
Department of Physics
Sri D Devaraja Urs Govt. First Grade College
Hunsur 571 105, Mysore District
Karnataka, India
;
_publ_contact_author_email     'vinduvahinim@yahoo.in'
_publ_contact_author_fax     '+91 0821 2518101'
_publ_contact_author_phone     '+91 0821 2518101'
_publ_section_title
;\
<i>N</i>-{3-[2-(4-Fluorophenoxy)ethyl]-2,4-dioxo-1,3-diazaspiro[4.5]decan-7-yl}\
-4-methoxybenzenesulfonamide
;
loop_
    _publ_author_name
    _publ_author_address
    'M. Vinduvahini'
;
Department of Physics
Sri D Devaraja Urs Govt. First Grade College
Hunsur 571 105, Mysore District
Karnataka, India
;
    'S. Jeyaseelan'
;
Department of Physics
Yuvaraja's College (Constituent College)
University of Mysore, Mysore 570 005
Karnataka
India
;
    'J. Shylajakumari'
;
Department of Physics
AVK  College for Women
Hassan 573 201
Karnataka
India
;
    'H. D. Revanasiddappa'
;
Department of Studies in Chemistry,
Manasagangotri, University of Mysore,
Mysore 570 006, Karnataka, India
;
    'Venkatesh B. Devaru'
;
Department of P.G. Studies in Physics
L V D College, Raichur 584 103
Karnataka, India
;
