# Supplementary material for: N-{3-[2-(4-Fluoro­phen­oxy)eth­yl]-2,4-dioxo-1,3-diaza­spiro­[4.5]decan-7-yl}-4-meth­oxy­benzene­sulfonamide
Source: Acta Crystallogr Sect E Struct Rep Online. 2011 Dec 21;68(Pt 1):o194–5. doi: 10.1107/S1600536811053980 (PMC3254531; doi:10.1107/S1600536811053980)
Supplement: Supplementary file 2 [file e-68-0o194-Isup2.hkl]

#
# h,k,l, Fc-squared, Fo-squared, sigma(Fo-squared) and status flag
#
data_I
_shelx_title ' JAYASEELAN1410 in P2(1)/c'
_shelx_refln_list_code          4
_shelx_F_calc_maximum      359.56
_exptl_crystal_F_000      1032.00
_reflns_d_resolution_high  0.8409
 
loop_
 _symmetry_equiv_pos_as_xyz
 'x, y, z'
 '-x, y+1/2, -z+1/2'
 '-x, -y, -z'
 'x, -y-1/2, z-1/2'
 
_cell_length_a    11.9260
_cell_length_b    11.0250
_cell_length_c    18.5080
_cell_angle_alpha  90.000
_cell_angle_beta   97.271
_cell_angle_gamma  90.000
 
_shelx_F_squared_multiplier     1.000
 
loop_
 _refln_index_h
 _refln_index_k
 _refln_index_l
 _refln_F_squared_calc
 _refln_F_squared_meas
 _refln_F_squared_sigma
 _refln_observed_status
   2   0   0    14103.25    13844.50    205.93 o
   3   0   0      633.88      609.93     13.65 o
   4   0   0     8212.92     8316.24    145.12 o
   5   0   0     1312.43     1290.72     27.08 o
   6   0   0     2880.96     2945.07     56.27 o
   7   0   0      350.93      354.72     12.53 o
   8   0   0        9.20        0.00      4.34 o
   9   0   0      683.34      608.17     19.39 o
  10   0   0      940.98      942.51     26.50 o
  11   0   0       11.05       80.59     16.21 o
  12   0   0      114.71      133.78     14.30 o
  13   0   0        5.07       21.11     10.37 o
  14   0   0      141.49      187.99     18.34 o
   1   1   0     4379.82     3972.82     98.73 o
   2   1   0     2102.47     2055.02     24.35 o
   3   1   0     2022.61     1958.31     25.86 o
   4   1   0     1367.11     1282.93     18.46 o
   5   1   0     3344.99     3316.64     43.57 o
   6   1   0     1334.45     1318.18     20.24 o
   7   1   0       66.69       80.48      4.67 o
   8   1   0       63.88       81.25      5.17 o
   9   1   0      336.65      325.79      9.55 o
  10   1   0      105.37      122.40      8.48 o
  11   1   0      362.32      365.10     14.08 o
  12   1   0      238.57      233.65     12.95 o
  13   1   0      142.12      157.19     11.50 o
  14   1   0      194.99      213.10     18.62 o
   0   2   0    15229.61    14157.50    209.63 o
   1   2   0    26446.29    25840.04    243.52 o
   2   2   0      446.66      352.37      5.69 o
   3   2   0      425.10      502.78      7.90 o
   4   2   0       10.30        2.12      1.98 o
   5   2   0      479.50      351.28      7.88 o
   6   2   0      547.55      557.06     11.05 o
   7   2   0      341.27      385.18      9.40 o
   8   2   0      432.41      447.76     10.10 o
   9   2   0      343.75      352.67      9.45 o
  10   2   0      251.72      263.87      8.92 o
  11   2   0       58.66       56.97      8.56 o
  12   2   0        8.25        2.02      6.01 o
  13   2   0       90.42       83.15     12.39 o
   1   3   0     2594.10     2666.12     27.65 o
   2   3   0      139.15      136.84      3.03 o
   3   3   0        0.40        1.64      1.46 o
   4   3   0     1008.44     1153.84     17.29 o
   5   3   0     1803.34     1789.30     25.62 o
   6   3   0     1191.38     1200.90     17.62 o
   7   3   0        6.28       15.45      3.06 o
   8   3   0       68.03       87.30      4.88 o
   9   3   0        1.71        0.00      2.97 o
  10   3   0      141.06      113.65      6.45 o
  11   3   0       58.20       70.79      7.82 o
  12   3   0        5.58       13.98      7.38 o
  13   3   0       14.55       21.38      8.78 o
   0   4   0     6080.22     6516.84     80.38 o
   1   4   0        2.85        5.40      1.15 o
   2   4   0       46.09       54.94      2.69 o
   3   4   0      126.25      119.17      3.27 o
   4   4   0        1.74        0.88      1.87 o
   5   4   0      955.51     1027.08     15.26 o
   6   4   0        2.71        0.00      2.29 o
   7   4   0        5.66       13.72      3.15 o
   8   4   0       30.38       24.92      3.85 o
   9   4   0      231.31      251.57      8.30 o
  10   4   0       20.17       17.74      4.62 o
  11   4   0       86.73       96.23      8.74 o
  12   4   0      354.72      363.42     18.13 o
  13   4   0        0.23        0.00      6.36 o
   1   5   0       91.54       85.93      2.61 o
   2   5   0      322.77      385.25      6.54 o
   3   5   0     1149.23     1270.66     16.17 o
   4   5   0      416.16      410.53     12.29 o
   5   5   0      148.42      149.12      4.71 o
   6   5   0      312.39      324.92      7.78 o
   7   5   0       31.60       42.60      3.91 o
   8   5   0      105.32      113.97      6.15 o
   9   5   0       12.93       10.09      4.14 o
  10   5   0        7.36        0.00      4.55 o
  11   5   0       38.18       29.60      6.76 o
  12   5   0       27.95       41.18      9.20 o
  13   5   0       12.63       13.16      9.23 o
   0   6   0     3238.18     3471.86     49.04 o
   1   6   0      701.65      780.89     10.36 o
   2   6   0      655.65      692.09     12.04 o
   3   6   0       30.51       24.68      2.17 o
   4   6   0       17.46       11.87      2.34 o
   5   6   0      327.33      308.99      9.03 o
   6   6   0      401.76      408.88      9.06 o
   7   6   0      129.47      136.46      5.76 o
   8   6   0       19.06       25.22      4.63 o
   9   6   0      103.64       75.87      6.83 o
  10   6   0       14.07       14.00      5.31 o
  11   6   0       16.83       22.00      6.58 o
  12   6   0        8.70       18.31      8.50 o
   1   7   0      263.82      283.06      6.50 o
   2   7   0      717.39      770.26     12.06 o
   3   7   0     1032.69      995.18     14.90 o
   4   7   0       41.26       56.96      3.57 o
   5   7   0       65.77       90.75      6.98 o
   6   7   0       53.52       74.07      5.25 o
   7   7   0      480.22      433.57     11.30 o
   8   7   0      187.13      136.30      7.24 o
   9   7   0       91.42       89.88      6.69 o
  10   7   0       59.20       58.50      6.75 o
  11   7   0       32.84       13.10      5.77 o
   0   8   0       14.24       17.47      4.73 o
   1   8   0      256.26      287.93      6.77 o
   2   8   0       83.10       86.11      4.66 o
   3   8   0      530.34      487.03     10.76 o
   4   8   0       77.44       79.90      5.04 o
   5   8   0        1.71        1.24      3.39 o
   6   8   0       52.07       46.75      4.90 o
   7   8   0      210.75      208.97      9.53 o
   8   8   0        1.26        0.00      4.11 o
   9   8   0       93.78      105.53      7.29 o
  10   8   0       10.14        5.91      5.43 o
  11   8   0       79.51       99.48      9.97 o
   1   9   0      102.41      102.46      6.10 o
   2   9   0       25.05       28.59      4.03 o
   3   9   0       28.61       24.69      4.10 o
   4   9   0      508.86      508.38     11.95 o
   5   9   0       91.07       92.74      6.00 o
   6   9   0      132.17      133.98      8.26 o
   7   9   0        6.77        2.38      4.26 o
   8   9   0       25.81       15.02      5.42 o
   9   9   0        0.48        4.94      5.36 o
  10   9   0       10.55       25.56      6.90 o
   0  10   0     2561.52     2634.53     54.18 o
   1  10   0     1079.51     1193.19     38.62 o
   2  10   0     1026.41      978.90     19.85 o
   3  10   0       37.59       47.57      5.64 o
   4  10   0        0.08        0.00      4.20 o
   5  10   0      334.88      316.23     11.14 o
   6  10   0       17.37       16.12      5.99 o
   7  10   0       58.53       62.51      6.87 o
   8  10   0        4.70        1.49      5.68 o
   9  10   0        2.81        2.26      5.64 o
   1  11   0       74.08       82.76      6.71 o
   2  11   0        6.48        4.47      4.68 o
   3  11   0       11.50        7.44      4.82 o
   4  11   0      190.65      153.72      8.50 o
   5  11   0      116.89      118.46      8.02 o
   6  11   0       84.89       93.15      9.43 o
   7  11   0        9.45       13.20      5.80 o
   0  12   0      369.61      370.89     20.17 o
   1  12   0      424.94      411.29     13.34 o
   2  12   0      277.07      269.38     11.03 o
   3  12   0      356.12      367.55     12.88 o
   4  12   0      141.07      146.41      8.95 o
   5  12   0       78.86       82.65      7.84 o
   1  13   0        0.02        0.00      5.49 o
 -14   1   1        7.96        0.00      8.58 o
 -13   1   1       10.28        0.00      6.38 o
 -12   1   1       60.40       75.07      8.71 o
 -11   1   1       12.96        8.24      5.84 o
 -10   1   1      232.52      254.64     12.48 o
  -9   1   1       26.15       12.63      3.40 o
  -8   1   1       12.48        1.83      2.56 o
  -7   1   1      105.64       90.04      4.10 o
  -6   1   1      970.23     1010.85     15.24 o
  -5   1   1      147.67      132.28      4.62 o
  -4   1   1    18541.94    18538.62    208.80 o
  -3   1   1      326.78      396.44      6.11 o
  -2   1   1      287.51      242.79      3.34 o
  -1   1   1     1841.51     1722.03     18.07 o
   0   1   1     2485.76     1522.51     48.63 o
   1   1   1     2224.12     2210.37     24.49 o
   2   1   1    17065.33    16477.15    184.93 o
   3   1   1        7.47       19.50      1.85 o
   4   1   1      775.85      667.62     10.15 o
   5   1   1      258.09      348.89      7.11 o
   6   1   1     3473.36     3704.15     45.31 o
   7   1   1      798.27      818.78     14.81 o
   8   1   1        7.55        8.55      3.54 o
   9   1   1        0.37        0.00      3.54 o
  10   1   1     1046.55     1055.48     27.15 o
  11   1   1      428.71      421.82     14.96 o
  12   1   1        6.08        9.02      5.97 o
  13   1   1       63.64       61.83      8.93 o
 -13   2   1      159.62      190.90     12.14 o
 -12   2   1      285.90      290.60     13.33 o
 -11   2   1       86.47       86.05      8.54 o
 -10   2   1      286.05      302.30     12.36 o
  -9   2   1       32.75       39.01      5.62 o
  -8   2   1      658.28      649.92     11.63 o
  -7   2   1      109.91      124.10      4.95 o
  -6   2   1       22.35       24.37      2.69 o
  -5   2   1      193.75      199.34      5.38 o
  -4   2   1     1010.53      979.52     13.77 o
  -3   2   1     5057.20     4842.09     52.59 o
  -2   2   1      783.42      758.25      8.15 o
  -1   2   1    36980.74    35482.46    305.19 o
   0   2   1      228.54      184.41      2.25 o
   1   2   1       17.59        8.43      1.12 o
   2   2   1      148.19      124.60      3.55 o
   3   2   1       65.71       52.99      3.48 o
   4   2   1     6085.47     6186.31     77.40 o
   5   2   1     1728.58     1777.89     25.25 o
   6   2   1      427.81      403.05      9.11 o
   7   2   1        0.49        3.04      2.62 o
   8   2   1       49.55       66.08      4.61 o
   9   2   1      102.90      105.61      6.33 o
  10   2   1      573.39      637.09     20.81 o
  11   2   1      354.41      362.05     15.12 o
  12   2   1       12.05        0.00      5.42 o
  13   2   1       25.46       35.37      9.21 o
 -13   3   1       61.89       55.37     10.47 o
 -12   3   1        7.33        5.59      6.13 o
 -11   3   1      255.58      265.39     12.39 o
 -10   3   1       59.78       56.59      5.24 o
  -9   3   1       92.18       93.22      6.02 o
  -8   3   1       42.11       29.86      3.79 o
  -7   3   1      613.86      671.85     12.19 o
  -6   3   1      124.89      103.35      4.40 o
  -5   3   1     1171.98     1154.99     16.55 o
  -4   3   1     1087.39      940.00     13.55 o
  -3   3   1        2.20        9.50      1.62 o
  -2   3   1        3.18       11.93      1.39 o
  -1   3   1        3.97        0.00      0.92 o
   0   3   1     3790.75     3723.17     36.03 o
   1   3   1    20114.75    20159.42    211.93 o
   2   3   1     7425.87     7376.84     84.03 o
   3   3   1     4180.66     4138.51     52.56 o
   4   3   1     9317.35     9631.31    110.01 o
   5   3   1     4113.15     4154.71     54.03 o
   6   3   1      686.51      715.58     13.11 o
   7   3   1       61.42       77.62      4.86 o
   8   3   1      208.65      200.87      6.96 o
   9   3   1       53.69       51.20      4.49 o
  10   3   1      418.69      416.68     11.84 o
  11   3   1      271.30      246.00     12.24 o
  12   3   1      100.53      103.42     11.21 o
  13   3   1       59.98       52.88     15.04 o
 -13   4   1      196.30      228.82     15.69 o
 -12   4   1      100.94      122.34     12.94 o
 -11   4   1      177.27      184.18     13.01 o
 -10   4   1      279.30      280.81     11.20 o
  -9   4   1      804.80      739.99     14.90 o
  -8   4   1      664.54      655.72     12.89 o
  -7   4   1      472.79      427.98      9.53 o
  -6   4   1      329.12      259.65      6.80 o
  -5   4   1      666.70      601.86     10.41 o
  -4   4   1      138.35      116.72      3.74 o
  -3   4   1      700.63      753.30     10.44 o
  -2   4   1      576.05      573.61      7.74 o
  -1   4   1      265.52      243.40      3.67 o
   0   4   1     2711.87     2940.23     28.99 o
   1   4   1     1173.04     1207.95     14.46 o
   2   4   1     1878.67     1943.67     22.34 o
   3   4   1      837.73      920.09     15.36 o
   4   4   1      766.97      812.37     14.24 o
   5   4   1      155.86      207.38      6.21 o
   6   4   1      794.16      647.41     12.42 o
   7   4   1      393.82      325.38      9.12 o
   8   4   1      339.27      321.89      8.68 o
   9   4   1       35.62       20.26      4.23 o
  10   4   1        3.62        0.46      4.51 o
  11   4   1       22.85       28.38      6.51 o
  12   4   1       44.17       34.48      8.59 o
  13   4   1       20.96       16.87      8.53 o
 -13   5   1       38.88       42.58     10.44 o
 -12   5   1      218.53      233.77     35.05 o
 -11   5   1      142.00      141.28     12.09 o
 -10   5   1      127.14      130.60      8.35 o
  -9   5   1       46.28       49.43      5.22 o
  -8   5   1        1.17        0.00      3.27 o
  -7   5   1      263.22      238.98      7.26 o
  -6   5   1        3.22        6.85      2.68 o
  -5   5   1     1063.14     1035.44     16.56 o
  -4   5   1       70.46       81.72      3.72 o
  -3   5   1       37.48       30.85      2.36 o
  -2   5   1      736.07      826.96     11.19 o
  -1   5   1      123.12      101.80      2.64 o
   0   5   1      402.69      374.83      5.44 o
   1   5   1        0.86        4.39      1.24 o
   2   5   1      221.68      210.52      4.11 o
   3   5   1      640.49      660.01      8.92 o
   4   5   1     1586.18     1715.38     19.84 o
   5   5   1     1390.64     1532.48     23.16 o
   6   5   1        1.15        0.00      2.44 o
   7   5   1        2.08        1.19      2.91 o
   8   5   1        0.45        1.34      3.18 o
   9   5   1      125.23       99.51      8.19 o
  10   5   1       93.72       88.22      7.38 o
  11   5   1      132.31      115.91      9.39 o
  12   5   1       30.10       28.19      8.53 o
 -12   6   1       15.88       19.22      7.37 o
 -11   6   1       90.19       81.48      9.10 o
 -10   6   1      700.87      705.16     16.60 o
  -9   6   1      516.51      473.61     12.78 o
  -8   6   1       33.13       28.48      4.35 o
  -7   6   1      410.07      429.36      9.89 o
  -6   6   1      651.04      702.35     12.61 o
  -5   6   1      553.31      609.27     11.04 o
  -4   6   1        8.41       11.57      2.43 o
  -3   6   1     1331.66     1394.20     17.86 o
  -2   6   1      687.96      803.96     11.32 o
  -1   6   1     1245.80     1376.65     16.15 o
   0   6   1      179.40      192.22      3.76 o
   1   6   1       41.07       50.17      2.20 o
   2   6   1     2274.93     2253.25     26.49 o
   3   6   1        0.53        0.03      1.84 o
   4   6   1        0.63        2.02      1.72 o
   5   6   1        9.46        3.20      2.18 o
   6   6   1      757.54      803.73     15.92 o
   7   6   1      193.18      224.21     14.29 o
   8   6   1     1116.64     1159.47     24.24 o
   9   6   1       18.81       15.18      6.92 o
  10   6   1       28.61        9.66      5.09 o
  11   6   1      151.30      139.99     10.31 o
  12   6   1      107.07       89.27     11.58 o
 -11   7   1        4.26        7.88      6.29 o
 -10   7   1        0.03        3.59      4.39 o
  -9   7   1      375.25      408.89     13.36 o
  -8   7   1       10.03        9.50      4.36 o
  -7   7   1      226.81      247.55      8.71 o
  -6   7   1        1.34        2.24      2.94 o
  -5   7   1       37.25       28.80      3.42 o
  -4   7   1       66.05       68.33      4.72 o
  -3   7   1      154.53      139.23      5.45 o
  -2   7   1       21.54       27.34      3.35 o
  -1   7   1        3.20        2.94      1.77 o
   0   7   1      495.14      501.69      7.78 o
   1   7   1      900.44      835.56     12.87 o
   2   7   1       49.48       43.27      3.16 o
   3   7   1     2470.58     2515.29     32.11 o
   4   7   1      591.10      615.98     11.05 o
   5   7   1      147.37      147.03      5.99 o
   6   7   1      640.74      630.73     13.32 o
   7   7   1      258.08      261.53      8.89 o
   8   7   1      157.12      165.73      8.37 o
   9   7   1       82.11       71.31      6.37 o
  10   7   1       21.49       28.39      6.74 o
  11   7   1      120.26      120.77      9.04 o
 -11   8   1      104.60      131.10     11.43 o
 -10   8   1      118.89      109.18      7.86 o
  -9   8   1      278.23      256.21     10.13 o
  -8   8   1        2.26        7.84      4.41 o
  -7   8   1       76.79       78.86      6.08 o
  -6   8   1      124.91      112.80      6.42 o
  -5   8   1      201.58      218.48      7.67 o
  -4   8   1       33.21       47.40      5.08 o
  -3   8   1      513.31      444.02     11.76 o
  -2   8   1       24.24        8.93      2.57 o
  -1   8   1      175.40      226.39     13.51 o
   0   8   1      718.89      782.30     11.70 o
   1   8   1      211.66      243.24     14.08 o
   2   8   1       79.88       68.92      4.04 o
   3   8   1      548.74      537.75     11.27 o
   4   8   1        1.76        4.41      3.16 o
   5   8   1      596.94      518.83     11.76 o
   6   8   1      428.86      398.29     10.70 o
   7   8   1      621.36      608.78     14.00 o
   8   8   1      106.04       95.55      6.59 o
   9   8   1      290.27      285.69     15.46 o
  10   8   1      109.58      115.64      9.55 o
  11   8   1       30.76       34.88      6.78 o
 -10   9   1       27.95       21.50      7.12 o
  -9   9   1      121.54      142.34      9.23 o
  -8   9   1       54.05       37.43      6.39 o
  -7   9   1      205.01      211.69      9.51 o
  -6   9   1      573.46      583.57     15.25 o
  -5   9   1      150.31      152.28      7.88 o
  -4   9   1     1899.29     1933.25     32.69 o
  -3   9   1     2150.16     2047.96     33.83 o
  -2   9   1       47.94       61.58      7.29 o
  -1   9   1      174.22      224.04     20.74 o
   0   9   1      454.95      489.48     10.03 o
   1   9   1      239.89      246.38     16.78 o
   2   9   1      252.66      255.70      7.94 o
   3   9   1        4.91        1.31      3.59 o
   4   9   1        7.79        3.23      3.56 o
   5   9   1       96.07       78.18      6.24 o
   6   9   1      239.24      242.71      9.63 o
   7   9   1       11.36        6.54      4.15 o
   8   9   1      221.45      221.89      9.14 o
   9   9   1       21.44       26.92      5.47 o
  10   9   1       18.56       39.34      7.78 o
  -9  10   1       30.09       36.04      6.76 o
  -8  10   1        9.60       13.33      5.83 o
  -7  10   1       17.31       10.42      5.49 o
  -6  10   1        5.91        0.00      4.46 o
  -5  10   1       56.49       66.95      6.62 o
  -4  10   1      397.54      381.85     12.00 o
  -3  10   1     1177.68     1122.21     22.28 o
  -2  10   1       21.74       24.58      5.17 o
  -1  10   1      169.21      184.16      8.31 o
   0  10   1       61.52       78.34      7.94 o
   1  10   1      304.57      291.41      9.94 o
   2  10   1      277.34      260.60      9.41 o
   3  10   1       79.70       73.43      6.08 o
   4  10   1        5.62        3.26      4.38 o
   5  10   1      280.23      243.04      9.67 o
   6  10   1       73.13       62.97      6.35 o
   7  10   1       10.08        0.11      4.89 o
   8  10   1       22.69        9.74      5.57 o
  -7  11   1        0.19       12.64      5.92 o
  -6  11   1       11.27        8.80      5.37 o
  -5  11   1        1.82        3.79      5.11 o
  -4  11   1      137.55      138.09      8.35 o
  -3  11   1        6.85       14.10      5.27 o
  -2  11   1      104.91      107.69      7.46 o
  -1  11   1       94.43       82.83      6.85 o
   0  11   1      189.85      183.62      8.17 o
   1  11   1      117.78      109.84      7.32 o
   2  11   1      288.08      267.43     10.18 o
   3  11   1      268.23      243.31     10.09 o
   4  11   1        5.37        4.04      4.64 o
   5  11   1        1.43        3.50      4.81 o
   6  11   1       58.32       66.58      7.25 o
   7  11   1       82.64      101.54      8.19 o
  -5  12   1       45.87       50.73      7.05 o
  -4  12   1        2.22        0.00      5.30 o
  -3  12   1       49.40       57.78      9.44 o
  -2  12   1        6.30        8.31      5.62 o
  -1  12   1       14.02       19.94      7.50 o
   0  12   1       21.28       22.26      6.62 o
   1  12   1      136.88      131.52      8.37 o
   2  12   1       74.51       65.04      6.91 o
   3  12   1        6.43        2.64      5.24 o
   4  12   1        4.56        5.47      5.15 o
   5  12   1       14.34       11.12      5.69 o
  -1  13   1       48.85       56.59      7.44 o
   0  13   1      121.96      107.59      9.30 o
   1  13   1      157.38      142.61      9.11 o
 -14   0   2      144.23      175.49     17.62 o
 -13   0   2       87.81       89.58     13.80 o
 -12   0   2      273.98      268.41     18.37 o
 -11   0   2      150.88      170.05     14.49 o
 -10   0   2     2594.59     2694.89     79.49 o
  -9   0   2      174.80      147.26     15.83 o
  -8   0   2      686.38      626.69     19.00 o
  -7   0   2       45.35       55.87      6.50 o
  -6   0   2     3072.54     3441.68     56.24 o
  -5   0   2     3891.63     4148.42     65.74 o
  -4   0   2      397.21      421.96     11.30 o
  -3   0   2       53.65       28.68      3.10 o
  -2   0   2     2786.47     2643.27     47.53 o
  -1   0   2       38.60       37.31      1.82 o
   0   0   2      880.33      749.04     42.82 o
   1   0   2     2849.10     2878.93     66.99 o
   2   0   2    29666.14    28704.57    496.57 o
   3   0   2        4.28        0.15      1.84 o
   4   0   2        5.33       13.94      2.59 o
   5   0   2       43.70       44.94      4.53 o
   6   0   2        0.66        0.00      3.49 o
   7   0   2        0.36        0.00      3.65 o
   8   0   2       77.19       71.97      7.24 o
   9   0   2      327.94      255.76     18.47 o
  10   0   2      192.88      282.67     34.71 o
  11   0   2       38.73       54.63     10.32 o
  12   0   2        0.44        6.58      8.43 o
  13   0   2      195.26      248.91     20.19 o
 -14   1   2       69.48       94.61     10.73 o
 -13   1   2      213.51      250.08     13.53 o
 -12   1   2      178.85      198.92     11.49 o
 -11   1   2       86.08      100.42      8.85 o
 -10   1   2      630.88      713.96     19.47 o
  -9   1   2     1345.24     1446.50     20.94 o
  -8   1   2       67.03       61.26      4.01 o
  -7   1   2       56.39       71.09      3.74 o
  -6   1   2       21.07       13.63      2.54 o
  -5   1   2     1685.19     1733.27     22.76 o
  -4   1   2     4691.79     4535.28     53.41 o
  -3   1   2     6013.99     5930.30     60.31 o
  -2   1   2      610.97      595.74      6.30 o
  -1   1   2      698.74      609.95      5.43 o
   0   1   2       10.29       13.40      1.22 o
   1   1   2      156.14      137.10      2.67 o
   2   1   2     1236.91     1157.52     14.49 o
   3   1   2     7520.79     7073.99     75.37 o
   4   1   2     3298.33     3050.45     39.32 o
   5   1   2     1456.99     1421.19     26.85 o
   6   1   2     4920.91     4964.61     64.05 o
   7   1   2     2327.30     2404.41     34.11 o
   8   1   2     1814.39     1845.20     28.19 o
   9   1   2      135.12      145.18      7.61 o
  10   1   2      620.21      604.06     17.65 o
  11   1   2       18.10       21.71      6.17 o
  12   1   2       77.42       77.00      8.54 o
  13   1   2       48.08       49.77      9.56 o
 -14   2   2       82.28       87.14     13.95 o
 -13   2   2        0.69        0.00      6.36 o
 -12   2   2       16.78       16.50      7.06 o
 -11   2   2      136.78      102.84      8.88 o
 -10   2   2      345.56      383.09     11.50 o
  -9   2   2      112.88      118.46      6.04 o
  -8   2   2       26.72       18.52      3.38 o
  -7   2   2        3.85       10.85      3.69 o
  -6   2   2      125.06      120.76      4.53 o
  -5   2   2     2268.19     2568.24     30.15 o
  -4   2   2     3916.89     3556.01     39.83 o
  -3   2   2     5797.07     5381.28     58.26 o
  -2   2   2     2267.67     2113.18     20.26 o
  -1   2   2     3076.78     2955.29     26.32 o
   0   2   2    14108.58    14279.97    173.90 o
   1   2   2      533.48      497.47     10.03 o
   2   2   2     2208.55     2009.39     24.16 o
   3   2   2      847.72      638.91     10.31 o
   4   2   2      788.31     1010.34     14.12 o
   5   2   2     2944.69     3378.46     44.54 o
   6   2   2       61.12       41.07      3.56 o
   7   2   2      263.65      295.33      7.71 o
   8   2   2      266.48      275.14      8.02 o
   9   2   2       19.84       16.92      4.66 o
  10   2   2      174.01      178.78     10.55 o
  11   2   2       69.00       59.56      7.62 o
  12   2   2       23.91       33.65     10.17 o
  13   2   2       34.35       53.43     11.26 o
 -13   3   2       85.25       89.24     12.89 o
 -12   3   2        0.04        0.00      5.65 o
 -11   3   2      211.87      205.00     11.10 o
 -10   3   2      491.46      518.08     13.17 o
  -9   3   2      914.98      939.77     18.05 o
  -8   3   2      506.89      470.75     11.26 o
  -7   3   2      296.70      348.83      8.44 o
  -6   3   2      911.09      868.88     14.01 o
  -5   3   2      387.39      502.33      9.14 o
  -4   3   2     1001.38      908.95     12.42 o
  -3   3   2     1193.15     1168.97     14.61 o
  -2   3   2        6.06        4.20      1.44 o
  -1   3   2     5587.71     5620.49     51.40 o
   0   3   2     4891.74     4919.55     53.00 o
   1   3   2       31.60       22.31      1.80 o
   2   3   2     1593.82     1701.90     22.84 o
   3   3   2      211.78      215.10      4.65 o
   4   3   2      928.14     1050.46     16.21 o
   5   3   2     1253.29     1273.84     19.68 o
   6   3   2      136.16      151.81      5.68 o
   7   3   2      858.17      836.30     14.22 o
   8   3   2     1733.04     1647.37     24.17 o
   9   3   2     1068.07     1043.97     17.98 o
  10   3   2      178.17      156.74      9.11 o
  11   3   2       31.45       32.42      6.87 o
  12   3   2      210.36      217.26     14.67 o
  13   3   2       69.86       70.07     10.76 o
 -13   4   2       13.02       11.19     10.28 o
 -12   4   2       76.63       72.36     10.53 o
 -11   4   2       46.33       40.03      7.44 o
 -10   4   2       72.00       83.87      7.09 o
  -9   4   2      100.67       82.99      5.60 o
  -8   4   2        8.34        9.20      3.36 o
  -7   4   2      200.02      189.04      6.36 o
  -6   4   2       97.14       70.72      3.81 o
  -5   4   2      639.41      643.14     10.31 o
  -4   4   2       11.75       11.72      2.19 o
  -3   4   2      331.53      335.48      6.09 o
  -2   4   2        0.05        1.16      1.40 o
  -1   4   2     2298.20     2370.75     23.85 o
   0   4   2     2057.43     2161.63     24.58 o
   1   4   2     1657.80     1646.32     20.49 o
   2   4   2      708.51      746.03     11.72 o
   3   4   2     1955.21     1967.08     26.99 o
   4   4   2        6.10        0.92      1.86 o
   5   4   2     1180.45     1119.05     24.96 o
   6   4   2       10.50       12.36      3.12 o
   7   4   2      465.24      502.72     11.41 o
   8   4   2      255.41      262.97      8.80 o
   9   4   2       30.22       26.10      4.41 o
  10   4   2      352.76      321.90     11.85 o
  11   4   2        7.04        0.00      5.46 o
  12   4   2        8.89        4.74      7.10 o
  13   4   2       25.28       39.24      9.53 o
 -13   5   2        0.02        5.95      8.67 o
 -12   5   2        7.21        0.00      7.46 o
 -11   5   2      108.51       99.01     10.90 o
 -10   5   2       15.01       21.40      4.91 o
  -9   5   2      203.32      182.87      7.37 o
  -8   5   2      851.52      816.94     15.02 o
  -7   5   2      270.93      265.63      7.78 o
  -6   5   2      145.90      140.82      6.31 o
  -5   5   2       86.18       93.51      4.00 o
  -4   5   2        0.64        1.46      1.92 o
  -3   5   2       84.41       91.06      3.36 o
  -2   5   2     1097.39     1228.95     15.48 o
  -1   5   2       24.41       27.26      1.67 o
   0   5   2        3.76        2.53      1.32 o
   1   5   2      676.87      787.13     11.42 o
   2   5   2        2.04        0.00      1.73 o
   3   5   2        4.06        0.00      2.38 o
   4   5   2       30.04       48.72      3.61 o
   5   5   2      218.76      233.13      6.13 o
   6   5   2      121.09      122.31      6.70 o
   7   5   2      213.64      239.45      9.55 o
   8   5   2       93.95       93.51      6.88 o
   9   5   2      144.32      140.19      7.39 o
  10   5   2      376.33      369.71     14.15 o
  11   5   2       74.97       89.78      8.74 o
  12   5   2        0.44        0.00      7.11 o
 -12   6   2       28.89       31.78      7.92 o
 -11   6   2        5.00        7.26      6.22 o
 -10   6   2      105.33      124.27      7.75 o
  -9   6   2        9.86       17.97      4.61 o
  -8   6   2      392.85      380.30      9.97 o
  -7   6   2      365.00      350.69      9.12 o
  -6   6   2       35.79       31.09      3.73 o
  -5   6   2      344.74      385.33      8.51 o
  -4   6   2      127.37      111.12      4.46 o
  -3   6   2      472.44      468.25      8.74 o
  -2   6   2      733.96      825.51     12.51 o
  -1   6   2     1895.23     2079.80     20.79 o
   0   6   2     1252.07     1520.98     17.64 o
   1   6   2      290.55      297.38      5.61 o
   2   6   2       21.92       14.69      2.83 o
   3   6   2        1.65        0.00      1.75 o
   4   6   2       17.56       20.65      2.68 o
   5   6   2      232.53      204.45      6.18 o
   6   6   2      366.65      372.98      9.78 o
   7   6   2      265.24      266.50     11.43 o
   8   6   2      135.37      121.17      7.38 o
   9   6   2       57.95       55.18      6.36 o
  10   6   2       36.51       38.11      7.06 o
  11   6   2        2.54        8.65      6.02 o
  12   6   2        1.61        0.00      7.76 o
 -11   7   2      209.23      201.91     18.44 o
 -10   7   2       53.11       52.61      6.83 o
  -9   7   2       64.67       63.01      7.91 o
  -8   7   2        3.96        0.00      3.93 o
  -7   7   2     1140.15     1118.98     20.33 o
  -6   7   2      300.43      250.11      7.58 o
  -5   7   2       75.77       89.77      4.74 o
  -4   7   2      592.64      591.84     10.93 o
  -3   7   2      306.43      301.28      7.20 o
  -2   7   2       38.97       49.23      3.77 o
  -1   7   2       43.05       37.40      2.50 o
   0   7   2        0.34        0.00      1.92 o
   1   7   2       78.72       81.51      3.55 o
   2   7   2      153.53      125.27      4.54 o
   3   7   2       32.80       25.55      2.81 o
   4   7   2        0.01        0.00      2.44 o
   5   7   2       14.55       10.30      3.21 o
   6   7   2      766.88      681.99     13.92 o
   7   7   2      545.34      570.77     13.15 o
   8   7   2      239.60      266.47      9.47 o
   9   7   2        5.96        8.94      5.09 o
  10   7   2        6.51       18.48      6.41 o
  11   7   2        0.26        0.00      6.09 o
 -11   8   2        9.55       15.86      8.75 o
 -10   8   2        3.09       13.54      5.88 o
  -9   8   2       34.42       38.25      7.08 o
  -8   8   2       82.49       79.13      6.40 o
  -7   8   2      753.18      800.81     16.68 o
  -6   8   2      119.78      122.46      6.55 o
  -5   8   2      898.07      885.86     16.63 o
  -4   8   2      723.92      708.10     12.74 o
  -3   8   2       65.84       38.26      3.69 o
  -2   8   2        6.17        3.16      2.27 o
  -1   8   2        3.99        7.34      2.20 o
   0   8   2      106.65       90.35      3.98 o
   1   8   2       76.13       70.91      3.87 o
   2   8   2       42.67       28.81      3.12 o
   3   8   2      313.48      340.94      8.56 o
   4   8   2       21.33        9.51      3.40 o
   5   8   2        0.04        0.54      3.38 o
   6   8   2      308.77      268.40      8.68 o
   7   8   2      704.99      655.56     14.50 o
   8   8   2       57.75       55.07      6.37 o
   9   8   2       78.18       81.88      7.50 o
  10   8   2        6.47       12.40      5.59 o
 -10   9   2      156.88      158.46     13.77 o
  -9   9   2      284.52      292.98     12.23 o
  -8   9   2      117.30      133.46      9.11 o
  -7   9   2       52.90       39.23      6.04 o
  -6   9   2        8.28       10.29      8.24 o
  -5   9   2      102.70       97.08      7.00 o
  -4   9   2      669.82      675.09     15.91 o
  -3   9   2      489.06      483.03     12.85 o
  -2   9   2       64.53       57.65      6.93 o
  -1   9   2      156.70      159.77      5.81 o
   0   9   2        0.98       34.62      5.76 o
   1   9   2      198.15      160.72      7.21 o
   2   9   2      833.63      848.97     15.45 o
   3   9   2      777.21      804.32     15.15 o
   4   9   2        3.33        0.00      3.47 o
   5   9   2       18.47       16.82      3.96 o
   6   9   2       97.84       92.55      6.02 o
   7   9   2      243.78      247.93      9.09 o
   8   9   2      105.04      120.11      7.16 o
   9   9   2      156.23      156.33      9.02 o
  -9  10   2      143.49      163.81     10.37 o
  -8  10   2       15.41       24.25      6.22 o
  -7  10   2       80.43      119.43      8.44 o
  -6  10   2        8.54        3.30      5.15 o
  -5  10   2      241.60      264.63     10.53 o
  -4  10   2        4.75        7.03      4.93 o
  -3  10   2       11.25       19.55      4.92 o
  -2  10   2      158.73      138.99      7.60 o
  -1  10   2        3.75       12.20      4.52 o
   0  10   2        0.47        1.61      3.62 o
   1  10   2       93.07      105.16      6.47 o
   2  10   2      283.98      280.16     16.62 o
   3  10   2      111.90      103.99      6.55 o
   4  10   2      641.23      635.35     15.71 o
   5  10   2       24.96       24.84      4.89 o
   6  10   2       24.16       25.74      5.25 o
   7  10   2      222.75      235.95     10.10 o
   8  10   2       11.97       10.65      5.30 o
  -7  11   2      580.29      597.04     17.28 o
  -6  11   2       21.10       11.39      5.75 o
  -5  11   2       58.30       45.61      6.56 o
  -4  11   2      291.27      264.82     10.79 o
  -3  11   2      132.54      129.99      8.44 o
  -2  11   2      282.17      274.23     10.72 o
  -1  11   2      209.23      207.36      9.29 o
   0  11   2      119.09      117.84      7.45 o
   1  11   2      515.66      537.16     18.02 o
   2  11   2      163.83      185.13      8.56 o
   3  11   2      265.61      261.66     10.04 o
   4  11   2      248.06      274.24     12.51 o
   5  11   2      274.78      277.57     10.81 o
   6  11   2      367.46      394.74     15.04 o
   7  11   2       42.86       49.96      7.12 o
  -5  12   2       52.90       50.18      7.31 o
  -4  12   2       46.47       43.08      6.99 o
  -3  12   2      183.46      175.71      9.65 o
  -2  12   2      459.69      454.13     14.31 o
  -1  12   2      111.48       99.58      7.90 o
   0  12   2      197.87      193.27     10.61 o
   1  12   2      445.84      420.68     13.22 o
   2  12   2      235.59      227.85     10.04 o
   3  12   2       56.79       71.95      7.00 o
   4  12   2        5.77        0.17      5.26 o
   5  12   2        1.20        0.00      5.34 o
  -1  13   2       74.93       71.61      8.60 o
   0  13   2       19.65       12.38      6.67 o
   1  13   2       12.09        1.75      5.55 o
 -14   1   3        0.00        0.00      7.09 o
 -13   1   3        3.29        0.00      5.95 o
 -12   1   3      435.88      392.73     15.53 o
 -11   1   3       30.31       24.57      7.18 o
 -10   1   3       52.68       76.84      6.35 o
  -9   1   3        0.10        0.11      2.94 o
  -8   1   3       18.95       10.98      2.73 o
  -7   1   3      180.47      214.68      7.78 o
  -6   1   3       17.01       41.37      3.18 o
  -5   1   3      176.01      143.05      4.50 o
  -4   1   3     1234.50     1248.34     14.83 o
  -3   1   3       51.83       70.62      2.22 o
  -2   1   3     1803.84     2005.60     20.18 o
  -1   1   3       93.21       68.13      1.66 o
   0   1   3       38.03       27.08      1.22 o
   1   1   3     7578.56     7670.27     82.63 o
   2   1   3      277.01      264.14      5.74 o
   3   1   3     3351.78     3314.72     39.06 o
   4   1   3       62.29       69.13      3.25 o
   5   1   3        1.14       18.44      2.64 o
   6   1   3      766.17      743.33     13.55 o
   7   1   3      172.66      131.72      5.71 o
   8   1   3     1032.62     1043.91     18.53 o
   9   1   3     1723.67     1701.36     31.67 o
  10   1   3      391.54      421.15     16.47 o
  11   1   3      126.00      135.44     16.33 o
  12   1   3        0.05        0.00      7.67 o
  13   1   3       19.07       20.02      8.38 o
 -14   2   3       18.93       13.07      8.95 o
 -13   2   3        0.40        0.00      6.28 o
 -12   2   3       11.43        3.37      6.07 o
 -11   2   3      700.16      715.06     20.27 o
 -10   2   3      165.68      142.14      7.74 o
  -9   2   3        2.92        2.72      3.70 o
  -8   2   3       95.94       82.27      5.26 o
  -7   2   3      354.64      415.45      9.86 o
  -6   2   3     1682.69     1829.93     26.69 o
  -5   2   3       49.06       52.51      3.37 o
  -4   2   3     1137.37     1159.05     14.97 o
  -3   2   3       38.49       59.08      2.16 o
  -2   2   3      569.00      638.03      6.93 o
  -1   2   3        8.96        8.10      0.83 o
   0   2   3    16751.86    16938.66    205.99 o
   1   2   3    14739.63    14433.03    214.72 o
   2   2   3    12752.74    12646.57    154.23 o
   3   2   3     1350.59     1311.06     18.53 o
   4   2   3      368.95      343.97      6.17 o
   5   2   3       97.80      103.63      4.06 o
   6   2   3     3094.14     2963.59     37.26 o
   7   2   3     1557.87     1533.68     22.02 o
   8   2   3      736.05      736.27     14.13 o
   9   2   3     1330.23     1422.19     28.22 o
  10   2   3      284.14      324.99     19.69 o
  11   2   3       22.63       27.87      7.69 o
  12   2   3        4.39        0.00      8.93 o
  13   2   3       27.38       23.04      8.61 o
 -13   3   3       69.99       67.23     10.58 o
 -12   3   3       10.88        0.00      6.15 o
 -11   3   3      235.57      221.85     11.58 o
 -10   3   3       41.40       37.01      5.25 o
  -9   3   3      206.02      200.35      8.04 o
  -8   3   3     1531.19     1545.40     24.85 o
  -7   3   3     2181.85     2213.54     32.22 o
  -6   3   3     2822.66     2921.69     37.12 o
  -5   3   3      420.40      438.40      7.97 o
  -4   3   3     1226.65     1128.51     14.81 o
  -3   3   3      218.67      299.24      5.19 o
  -2   3   3      124.48       91.36      2.33 o
  -1   3   3      396.52      485.26      5.60 o
   0   3   3     3215.89     3087.60     36.89 o
   1   3   3    11243.48    11266.36    151.31 o
   2   3   3     2501.34     2536.11     33.07 o
   3   3   3      706.39      604.70     10.22 o
   4   3   3      908.66      837.43     12.59 o
   5   3   3        0.04        0.39      2.09 o
   6   3   3     1236.60     1135.17     16.96 o
   7   3   3      286.61      319.33      8.05 o
   8   3   3       47.41       55.74      4.64 o
   9   3   3     2598.95     2693.40     36.73 o
  10   3   3      452.57      465.80     24.40 o
  11   3   3      268.54      250.54     20.68 o
  12   3   3        0.17        0.00      7.22 o
  13   3   3        5.72        0.17      8.08 o
 -13   4   3        5.15        0.70      7.66 o
 -12   4   3        0.23        4.59      7.71 o
 -11   4   3      132.18      138.47     10.02 o
 -10   4   3      543.91      567.83     15.52 o
  -9   4   3      443.83      414.27     12.45 o
  -8   4   3      194.47      173.48      6.20 o
  -7   4   3      193.89      168.71      6.23 o
  -6   4   3      610.01      714.04     11.69 o
  -5   4   3       96.60       67.37      3.47 o
  -4   4   3     1199.38     1182.39     15.60 o
  -3   4   3      528.89      423.12      7.08 o
  -2   4   3     2873.16     2914.55     29.28 o
  -1   4   3       17.34       29.78      1.47 o
   0   4   3     3109.59     3312.82     36.70 o
   1   4   3     1196.32     1252.99     16.12 o
   2   4   3       24.72       22.82      3.03 o
   3   4   3      256.57      254.07      6.04 o
   4   4   3     2371.37     2588.27     35.12 o
   5   4   3      667.33      684.81     13.05 o
   6   4   3     1212.81     1250.50     22.56 o
   7   4   3      578.55      515.17     12.64 o
   8   4   3     2748.17     2753.15     36.73 o
   9   4   3      621.83      600.52     14.39 o
  10   4   3      271.16      273.64     14.22 o
  11   4   3       38.56       21.50      7.99 o
  12   4   3       83.68      104.86     11.68 o
  13   4   3        0.75        0.00      8.35 o
 -13   5   3       31.22       41.07      8.80 o
 -12   5   3      141.74      128.05     10.98 o
 -11   5   3       15.94       14.88      6.67 o
 -10   5   3      395.45      373.79     14.86 o
  -9   5   3       13.05       12.21      4.10 o
  -8   5   3      409.44      408.93     10.20 o
  -7   5   3      446.17      435.89     10.73 o
  -6   5   3     2230.51     2235.11     30.01 o
  -5   5   3     2308.86     2342.18     28.55 o
  -4   5   3     1914.58     1848.18     22.87 o
  -3   5   3      866.10      805.19     11.47 o
  -2   5   3      926.55      932.36     11.81 o
  -1   5   3     2388.85     2371.07     21.96 o
   0   5   3      756.60      720.22     10.04 o
   1   5   3     1280.46     1186.16     15.83 o
   2   5   3      292.99      396.90      7.00 o
   3   5   3       76.94       71.40      3.63 o
   4   5   3     2334.37     2404.15     33.30 o
   5   5   3      206.76      199.73     10.12 o
   6   5   3      654.37      641.53     12.50 o
   7   5   3      324.83      327.87      9.16 o
   8   5   3      771.77      766.57     18.49 o
   9   5   3      158.74      182.05      8.96 o
  10   5   3      238.64      229.45     13.64 o
  11   5   3      106.76      123.86     10.26 o
  12   5   3        7.12       15.15      8.30 o
 -12   6   3       71.21       68.12     10.62 o
 -11   6   3        6.06       10.21      6.55 o
 -10   6   3      105.55       98.58      9.44 o
  -9   6   3     2274.67     2242.35     35.09 o
  -8   6   3      501.26      492.12     11.57 o
  -7   6   3      634.97      668.00     13.06 o
  -6   6   3      284.84      289.81      7.91 o
  -5   6   3      581.68      625.58     11.50 o
  -4   6   3       15.27        3.08      3.03 o
  -3   6   3     1998.10     2009.97     26.30 o
  -2   6   3        8.02        8.04      1.91 o
  -1   6   3       85.47       98.12      2.89 o
   0   6   3     1083.92     1243.31     16.04 o
   1   6   3      860.05      961.12     13.88 o
   2   6   3     1788.25     2009.84     25.75 o
   3   6   3      426.23      395.66      7.73 o
   4   6   3     1157.01     1139.05     16.84 o
   5   6   3      250.21      233.73      7.55 o
   6   6   3       26.83       28.86      4.98 o
   7   6   3      117.61      117.88      8.34 o
   8   6   3      374.42      392.90     14.16 o
   9   6   3      803.41      827.26     19.25 o
  10   6   3      197.25      223.00     11.42 o
  11   6   3        4.58        2.85      6.13 o
  12   6   3       40.60       47.63      9.64 o
 -11   7   3       65.60       70.22      9.14 o
 -10   7   3       10.95        6.72      5.46 o
  -9   7   3       90.21       97.84      7.13 o
  -8   7   3       44.78       29.67      5.04 o
  -7   7   3      971.64      908.05     16.25 o
  -6   7   3      826.55      800.83     14.44 o
  -5   7   3     1525.11     1494.87     21.80 o
  -4   7   3     1565.56     1552.20     22.05 o
  -3   7   3     1072.13     1130.57     16.81 o
  -2   7   3      182.21      203.24      6.04 o
  -1   7   3      497.57      505.93      8.63 o
   0   7   3       47.10       71.55      4.75 o
   1   7   3       54.97       75.79      3.31 o
   2   7   3      657.19      640.08     13.14 o
   3   7   3       15.30       18.77      2.56 o
   4   7   3        6.53        8.69      3.09 o
   5   7   3     1158.14     1180.01     22.43 o
   6   7   3      529.78      568.90     12.47 o
   7   7   3      106.02       81.37      6.32 o
   8   7   3       31.33       20.98      5.30 o
   9   7   3       22.80       21.79      5.85 o
  10   7   3        1.50        1.52      5.64 o
  11   7   3       19.25       22.64      7.32 o
 -11   8   3       18.08       12.61      8.36 o
 -10   8   3      303.14      293.51     14.11 o
  -9   8   3       82.23       84.27      7.68 o
  -8   8   3      227.87      213.37      8.94 o
  -7   8   3      499.70      488.53     12.63 o
  -6   8   3      840.53      790.96     16.08 o
  -5   8   3      281.79      267.83      7.90 o
  -4   8   3      138.29      130.77      5.69 o
  -3   8   3       98.13       92.48      5.29 o
  -2   8   3      134.39      127.18      4.82 o
  -1   8   3       42.58       48.49      3.87 o
   0   8   3        1.81        0.00      2.19 o
   1   8   3       97.17       96.04      4.13 o
   2   8   3      380.78      358.84      7.74 o
   3   8   3       67.95       73.27      3.90 o
   4   8   3       51.48       56.89      4.28 o
   5   8   3      428.44      432.31     10.41 o
   6   8   3       46.07       47.33      4.69 o
   7   8   3        3.37       14.18      5.91 o
   8   8   3      394.59      374.10     11.13 o
   9   8   3      278.80      268.94     11.02 o
  10   8   3       40.09       47.28      6.83 o
 -10   9   3       29.39       33.30      8.14 o
  -9   9   3      170.68      154.78      9.79 o
  -8   9   3      149.63      151.91      9.14 o
  -7   9   3       36.68       57.76      6.72 o
  -6   9   3        5.36        1.07      4.55 o
  -5   9   3        9.33        9.18      4.63 o
  -4   9   3      368.72      362.38     11.52 o
  -3   9   3      211.14      215.83      8.72 o
  -2   9   3      418.61      440.26     10.78 o
  -1   9   3      380.05      413.19      9.25 o
   0   9   3      165.72      200.00      8.98 o
   1   9   3       84.68       99.71      5.80 o
   2   9   3      761.03      740.04     20.85 o
   3   9   3     2352.83     2301.54     33.35 o
   4   9   3       18.61       12.23      3.63 o
   5   9   3       67.24       64.43      5.06 o
   6   9   3      258.15      264.28      8.86 o
   7   9   3      259.29      241.04     15.01 o
   8   9   3      149.99      144.42      8.57 o
   9   9   3        0.10        2.89      4.84 o
  -9  10   3       78.09       86.25      9.74 o
  -8  10   3        4.69        3.99      5.55 o
  -7  10   3       28.70       17.33      5.92 o
  -6  10   3       25.03       25.10      5.87 o
  -5  10   3        5.67        8.39      5.12 o
  -4  10   3        4.85        0.62      4.66 o
  -3  10   3       50.11       50.73      5.98 o
  -2  10   3      566.24      528.90     15.50 o
  -1  10   3       86.05       90.92      9.03 o
   0  10   3       16.85       28.89      6.22 o
   1  10   3      320.48      322.71     24.68 o
   2  10   3      841.90      791.87     16.66 o
   3  10   3       64.17       73.20      5.71 o
   4  10   3       41.03       43.29      6.52 o
   5  10   3       72.00       74.05      5.98 o
   6  10   3        7.69        8.29      4.61 o
   7  10   3        4.41        0.00      4.66 o
   8  10   3        0.06        0.00      4.90 o
  -7  11   3       13.78       18.90      6.28 o
  -6  11   3        6.98        2.68      5.34 o
  -5  11   3        0.17        0.00      4.98 o
  -4  11   3        0.95        0.25      4.77 o
  -3  11   3       43.01       29.11      5.62 o
  -2  11   3       10.36       17.92      5.28 o
  -1  11   3        0.92        3.27      4.52 o
   0  11   3       12.95       20.84      5.07 o
   1  11   3      107.52       89.98      6.65 o
   2  11   3       21.51       26.67      5.05 o
   3  11   3      192.52      181.23      8.47 o
   4  11   3        0.43        0.00      4.32 o
   5  11   3       76.59       73.71      8.12 o
   6  11   3       53.16       42.34      6.08 o
   7  11   3        1.51        6.68      5.29 o
  -5  12   3       11.96       13.55      6.14 o
  -4  12   3       21.68       26.35      7.89 o
  -3  12   3      389.01      378.88     18.62 o
  -2  12   3      265.88      268.20     11.31 o
  -1  12   3        0.12        0.67      6.11 o
   0  12   3        1.13        0.00      4.77 o
   1  12   3      147.04      145.05      8.30 o
   2  12   3       14.29        5.24      4.89 o
   3  12   3       31.55       23.91      5.57 o
   4  12   3        2.46        1.42      4.90 o
   5  12   3        0.53        0.00      4.90 o
 -14   0   4       29.93       33.79     12.16 o
 -13   0   4       88.84       92.66     13.94 o
 -12   0   4      276.80      264.48     18.21 o
 -11   0   4       51.41       69.04     11.57 o
 -10   0   4     1508.75     1518.53     37.06 o
  -9   0   4        4.97        1.47      4.22 o
  -8   0   4      385.81      376.47     14.08 o
  -7   0   4     2134.59     2105.92     37.66 o
  -6   0   4     6082.02     6013.99    109.24 o
  -5   0   4      266.97      240.28     12.07 o
  -4   0   4      462.95      420.91     11.50 o
  -3   0   4     4516.87     4320.09     60.07 o
  -2   0   4    19594.40    20341.61    350.98 o
  -1   0   4   129285.12   142521.66   2867.20 o
   0   0   4     1393.68     1685.96     47.16 o
   1   0   4      912.45     1101.94     16.41 o
   2   0   4        0.54        5.01      1.76 o
   3   0   4      545.76      551.47     11.21 o
   4   0   4      126.08      124.98      5.14 o
   5   0   4        0.03        0.00      2.61 o
   6   0   4        0.51        6.47      3.51 o
   7   0   4      246.44      223.43     13.55 o
   8   0   4      417.31      388.60     14.50 o
   9   0   4      307.87      293.82     13.65 o
  10   0   4      501.59      642.87     42.67 o
  11   0   4      231.48      226.97     16.46 o
  12   0   4      405.77      415.26     22.85 o
  13   0   4       14.39       19.88     15.45 o
 -14   1   4       98.27      111.17     11.02 o
 -13   1   4      131.95      137.32     11.07 o
 -12   1   4        3.10       17.91      6.67 o
 -11   1   4       64.42       72.45      8.21 o
 -10   1   4      156.82      132.34     12.60 o
  -9   1   4      116.03      122.36      5.99 o
  -8   1   4      205.60      200.08      8.29 o
  -7   1   4       52.59       51.26      4.88 o
  -6   1   4        2.52        0.00      1.98 o
  -5   1   4      525.83      627.09      9.20 o
  -4   1   4     5231.23     5344.93     52.54 o
  -3   1   4      779.81      822.62     11.71 o
  -2   1   4     7512.95     7650.27     72.84 o
  -1   1   4      679.09      635.89      9.43 o
   0   1   4     8655.60     8584.99     91.15 o
   1   1   4       97.02      104.16      3.77 o
   2   1   4     6776.82     6667.13     75.88 o
   3   1   4     1668.60     1520.38     19.29 o
   4   1   4     7428.96     7256.26     90.25 o
   5   1   4     2108.09     2081.98     28.89 o
   6   1   4      270.56      224.53      6.89 o
   7   1   4        7.12        7.25      2.81 o
   8   1   4     2922.31     2869.21     37.71 o
   9   1   4      708.96      731.28     15.39 o
  10   1   4      705.81      750.61     34.90 o
  11   1   4      132.27      134.86     11.48 o
  12   1   4      160.75      168.32     13.28 o
  13   1   4       69.25       39.87      9.70 o
 -13   2   4       76.31       72.30      9.27 o
 -12   2   4        1.77        0.00      6.93 o
 -11   2   4       58.03       62.38      7.84 o
 -10   2   4      112.78      143.05      7.67 o
  -9   2   4      337.94      357.61     12.33 o
  -8   2   4      161.26      183.21      7.07 o
  -7   2   4      286.85      352.66      9.15 o
  -6   2   4       39.91       37.60      3.62 o
  -5   2   4       46.15       42.65      3.34 o
  -4   2   4      421.66      360.61      6.52 o
  -3   2   4      279.50      223.07      5.25 o
  -2   2   4     5251.29     5095.16     44.99 o
  -1   2   4    24983.14    24584.30    202.89 o
   0   2   4     5608.46     5731.35     72.08 o
   1   2   4     1925.84     1857.88     30.77 o
   2   2   4     2707.20     2738.07     32.58 o
   3   2   4     1558.47     1482.19     17.66 o
   4   2   4      703.45      677.88     10.67 o
   5   2   4     4677.25     4692.01     55.83 o
   6   2   4       38.46       29.40      3.10 o
   7   2   4       58.15       40.03      3.75 o
   8   2   4       60.94       57.66      5.38 o
   9   2   4       58.87       57.82      7.02 o
  10   2   4       79.91      107.69     19.04 o
  11   2   4      397.68      388.97     17.55 o
  12   2   4      197.00      192.19     16.97 o
  13   2   4       84.85      115.64     12.55 o
 -13   3   4        3.68        0.00      6.35 o
 -12   3   4      100.03       96.58      9.41 o
 -11   3   4      364.18      353.15     14.37 o
 -10   3   4       41.29       41.60      6.79 o
  -9   3   4      191.01      186.00      7.93 o
  -8   3   4      909.30      916.35     17.21 o
  -7   3   4     4178.87     4156.10     51.75 o
  -6   3   4     1242.20     1149.82     17.42 o
  -5   3   4        4.21        0.66      2.11 o
  -4   3   4     1109.91     1058.20     13.34 o
  -3   3   4        2.42        5.63      1.49 o
  -2   3   4     1071.13     1128.98     12.49 o
  -1   3   4       47.08       56.86      2.11 o
   0   3   4     2409.99     2376.86     31.73 o
   1   3   4       74.04       55.69      3.50 o
   2   3   4     2036.53     2120.44     28.24 o
   3   3   4     1599.23     1797.54     24.81 o
   4   3   4      376.22      402.12      7.34 o
   5   3   4        2.64        3.87      1.72 o
   6   3   4      715.28      691.94     11.93 o
   7   3   4       54.61       64.75      4.49 o
   8   3   4       39.27       35.65      4.23 o
   9   3   4      156.17      114.08      6.19 o
  10   3   4      118.29      127.56     10.77 o
  11   3   4       69.75       76.70     13.97 o
  12   3   4        0.02        0.00      6.75 o
  13   3   4       11.37        0.00      7.96 o
 -13   4   4       32.60       49.46     11.57 o
 -12   4   4      203.18      218.31     11.05 o
 -11   4   4        7.89        3.62      5.12 o
 -10   4   4        2.94        0.06      5.11 o
  -9   4   4        6.01       13.24      4.31 o
  -8   4   4      144.39      154.34      8.01 o
  -7   4   4       34.05       27.68      3.52 o
  -6   4   4       78.05      114.39      4.69 o
  -5   4   4     1776.33     1713.53     21.80 o
  -4   4   4     1829.70     1811.21     22.30 o
  -3   4   4     2024.09     2039.50     22.74 o
  -2   4   4      961.83      997.41     11.48 o
  -1   4   4     1838.99     1855.48     21.79 o
   0   4   4     7880.10     7993.88     85.96 o
   1   4   4       10.38        4.51      3.12 o
   2   4   4     1401.44     1533.07     21.40 o
   3   4   4      579.96      602.62     10.49 o
   4   4   4      145.53      186.94      5.69 o
   5   4   4       50.28       41.36      3.57 o
   6   4   4      415.07      407.95      9.40 o
   7   4   4      243.55      298.07      9.01 o
   8   4   4       82.14       94.73      8.68 o
   9   4   4      427.71      424.91     13.82 o
  10   4   4       38.68       22.54      7.38 o
  11   4   4        1.61        0.00      7.11 o
  12   4   4       48.21       61.95     14.13 o
 -13   5   4       23.70       23.24      8.45 o
 -12   5   4        1.09        3.27      6.37 o
 -11   5   4       42.33       37.06      7.54 o
 -10   5   4      151.62      165.37      9.29 o
  -9   5   4       51.28       52.00      5.65 o
  -8   5   4       42.17       45.41      5.28 o
  -7   5   4      564.76      564.12     11.69 o
  -6   5   4     1222.79     1297.93     19.61 o
  -5   5   4       11.76        5.79      2.78 o
  -4   5   4        0.05        2.31      2.07 o
  -3   5   4      368.43      424.79      7.42 o
  -2   5   4      457.67      466.00      6.26 o
  -1   5   4     1603.84     1639.45     19.94 o
   0   5   4       81.11       62.81      2.60 o
   1   5   4      139.04      176.62      3.98 o
   2   5   4      537.00      633.88     10.75 o
   3   5   4      267.68      332.98      7.46 o
   4   5   4     3087.62     3503.25     46.66 o
   5   5   4      188.93      172.57      6.36 o
   6   5   4      448.18      445.87     10.75 o
   7   5   4       18.95       17.65      6.21 o
   8   5   4      470.78      457.86     13.43 o
   9   5   4       23.84       27.12      5.46 o
  10   5   4       54.43       44.41      8.44 o
  11   5   4        0.30        4.31      7.27 o
  12   5   4        0.00        2.05      7.62 o
 -12   6   4       12.17        5.63      7.68 o
 -11   6   4       30.65       15.89      7.01 o
 -10   6   4       36.25       33.63      7.46 o
  -9   6   4       54.37       63.49      5.65 o
  -8   6   4      361.38      350.97     10.10 o
  -7   6   4      207.87      178.66      6.88 o
  -6   6   4       64.03       84.23      4.86 o
  -5   6   4        3.21        5.52      2.94 o
  -4   6   4      220.50      206.61      7.41 o
  -3   6   4       28.91       28.64      3.34 o
  -2   6   4      869.10      887.74     11.72 o
  -1   6   4      190.64      198.60      4.11 o
   0   6   4      315.67      302.99      6.03 o
   1   6   4      126.95      129.94      4.09 o
   2   6   4        3.24        7.60      2.30 o
   3   6   4      332.92      382.51      7.56 o
   4   6   4      234.71      219.62      6.83 o
   5   6   4      171.37      191.20      6.96 o
   6   6   4       62.11       51.60      5.61 o
   7   6   4       10.24        3.49      4.47 o
   8   6   4      123.98      121.15      8.74 o
   9   6   4      147.11      153.28      8.60 o
  10   6   4        0.06        1.50      6.54 o
  11   6   4       20.00       18.30      6.72 o
 -11   7   4        0.09        1.15      6.37 o
 -10   7   4        1.15        8.13      5.58 o
  -9   7   4      485.71      464.05     17.79 o
  -8   7   4      164.73      143.78      7.63 o
  -7   7   4      578.77      559.30     12.26 o
  -6   7   4      342.40      376.54     10.92 o
  -5   7   4       11.12       13.46      3.48 o
  -4   7   4      652.76      635.99     11.80 o
  -3   7   4      724.71      724.85     12.27 o
  -2   7   4      260.01      284.39      8.35 o
  -1   7   4      118.59      114.73      4.03 o
   0   7   4        8.19        7.26      2.71 o
   1   7   4        2.82        0.00      2.56 o
   2   7   4      167.55      168.78      5.50 o
   3   7   4      120.18      121.13      5.80 o
   4   7   4        3.12        5.62      2.92 o
   5   7   4      444.06      416.79     11.30 o
   6   7   4     1241.08     1182.87     25.82 o
   7   7   4      504.99      467.51     15.15 o
   8   7   4       39.68       15.48      6.03 o
   9   7   4      433.37      428.31     15.11 o
  10   7   4       50.17       67.79      8.07 o
  11   7   4        0.04        0.00      5.99 o
 -11   8   4       31.40       27.07      9.59 o
 -10   8   4      186.69      159.18     11.35 o
  -9   8   4       63.31       55.53      7.10 o
  -8   8   4        3.77        0.00      4.53 o
  -7   8   4      203.05      190.30      9.20 o
  -6   8   4        4.60        0.00      4.30 o
  -5   8   4      365.06      366.40     10.38 o
  -4   8   4       12.01       20.28      5.81 o
  -3   8   4      867.23      918.39     16.61 o
  -2   8   4      597.97      613.96     14.15 o
  -1   8   4      403.90      419.80     16.42 o
   0   8   4      225.41      214.00      5.95 o
   1   8   4      796.88      787.03     14.20 o
   2   8   4      134.54      143.33      9.16 o
   3   8   4      571.32      579.18     10.22 o
   4   8   4      622.90      616.51     14.86 o
   5   8   4      481.61      512.75     11.26 o
   6   8   4       33.46       34.63      4.31 o
   7   8   4      252.55      266.32     12.09 o
   8   8   4        0.00        0.00      3.93 o
   9   8   4       27.52       28.21      7.16 o
  10   8   4        0.30        4.99      5.23 o
 -10   9   4       93.64       96.23     10.32 o
  -9   9   4       16.64       17.82      6.93 o
  -8   9   4      292.84      285.82     11.79 o
  -7   9   4      220.80      229.28     10.31 o
  -6   9   4       57.94       57.46      6.51 o
  -5   9   4      302.33      325.64     11.39 o
  -4   9   4      324.20      326.69     11.07 o
  -3   9   4        0.68        0.00      3.68 o
  -2   9   4        2.23        6.84      4.49 o
  -1   9   4        3.74        2.66      3.07 o
   0   9   4        2.00        7.89      3.07 o
   1   9   4       73.42       75.67      5.19 o
   2   9   4        5.80        1.44      3.12 o
   3   9   4      356.21      341.10      8.73 o
   4   9   4        1.19        1.59      3.23 o
   5   9   4      322.83      314.29      8.99 o
   6   9   4       81.87       65.27      6.67 o
   7   9   4       50.75       35.09      5.01 o
   8   9   4       26.61       31.90      5.52 o
   9   9   4       87.71       85.48      7.51 o
  -9  10   4        6.07        4.79      6.97 o
  -8  10   4      161.64      197.59     12.13 o
  -7  10   4       66.38       90.62      8.17 o
  -6  10   4      364.53      372.54     16.93 o
  -5  10   4      293.22      301.79     11.34 o
  -4  10   4      508.42      515.01     14.48 o
  -3  10   4     1105.39     1091.72     22.25 o
  -2  10   4     1210.91     1261.74     24.33 o
  -1  10   4      964.75     1058.82     35.34 o
   0  10   4      258.39      287.39     12.82 o
   1  10   4        1.80        3.35      4.65 o
   2  10   4      172.06      166.90      8.51 o
   3  10   4        1.28        1.00      3.65 o
   4  10   4      121.63      116.54      5.97 o
   5  10   4        0.37        0.00      3.61 o
   6  10   4       17.17       12.12      4.23 o
   7  10   4        0.24        2.71      4.34 o
   8  10   4        3.19        6.86      4.99 o
  -7  11   4       41.23       27.54      8.81 o
  -6  11   4        6.55        1.21      5.53 o
  -5  11   4       11.05        7.38      5.39 o
  -4  11   4      132.93      150.52      9.04 o
  -3  11   4       49.85       45.23      6.35 o
  -2  11   4       83.23       81.28      7.12 o
  -1  11   4       39.30       46.81      6.09 o
   0  11   4        0.53        0.00      4.33 o
   1  11   4        0.48        1.36      5.06 o
   2  11   4       64.05       73.45      6.61 o
   3  11   4      329.28      314.78     12.39 o
   4  11   4      228.14      235.89      9.37 o
   5  11   4       99.69      118.16      7.26 o
   6  11   4      165.31      167.58      8.58 o
  -5  12   4        4.05        9.84      7.74 o
  -4  12   4      107.98      112.52      8.82 o
  -3  12   4      126.12      118.58     11.36 o
  -2  12   4       28.01       25.97      6.41 o
  -1  12   4      379.53      397.91     14.76 o
   0  12   4      192.03      184.70     10.86 o
   1  12   4       82.51       71.07      6.55 o
   2  12   4       97.98      111.32      7.48 o
   3  12   4       63.62       64.79      6.45 o
   4  12   4      155.81      140.70      8.22 o
 -14   1   5        4.22        0.00      7.02 o
 -13   1   5        1.84        0.00      6.13 o
 -12   1   5        0.63        3.02      5.90 o
 -11   1   5      100.09      119.10      9.52 o
 -10   1   5      105.45      110.20      7.14 o
  -9   1   5       11.86        9.00      3.66 o
  -8   1   5      247.68      227.20      7.93 o
  -7   1   5      482.11      434.71     16.42 o
  -6   1   5      270.02      256.79      5.83 o
  -5   1   5     1146.55     1146.64     14.62 o
  -4   1   5        9.54        3.35      1.60 o
  -3   1   5     3992.16     3982.87     47.25 o
  -2   1   5     5126.22     5408.35     50.31 o
  -1   1   5     5464.57     5687.04     52.10 o
   0   1   5      600.68      501.66      6.88 o
   1   1   5      207.23      257.89      5.27 o
   2   1   5     1869.91     1726.74     24.94 o
   3   1   5       75.20       77.87      2.60 o
   4   1   5     5723.94     5871.06     63.78 o
   5   1   5     2036.45     2216.47     28.40 o
   6   1   5        0.37        3.77      2.52 o
   7   1   5      105.52       87.79      5.90 o
   8   1   5      125.09      150.92      6.24 o
   9   1   5       44.86       41.22      5.68 o
  10   1   5       39.55       43.85      6.75 o
  11   1   5      303.15      313.03     24.33 o
  12   1   5       40.74       25.07      8.74 o
  13   1   5       60.38       61.42     13.29 o
 -13   2   5       49.15       54.80      8.71 o
 -12   2   5       13.09        7.95      6.77 o
 -11   2   5       16.03       27.13      6.60 o
 -10   2   5        9.88       16.94      5.25 o
  -9   2   5       67.17       64.15      5.59 o
  -8   2   5       66.15       65.09      5.12 o
  -7   2   5       53.68       62.80      4.41 o
  -6   2   5      282.02      241.54      6.67 o
  -5   2   5      477.04      440.24      7.96 o
  -4   2   5       73.29       81.07      3.02 o
  -3   2   5       88.50       62.95      2.33 o
  -2   2   5     1220.07     1209.23     12.07 o
  -1   2   5     9867.42     9970.80     94.32 o
   0   2   5     1444.78     1411.99     17.72 o
   1   2   5     1668.88     1823.74     22.32 o
   2   2   5      439.91      407.07      6.71 o
   3   2   5      623.95      557.04      8.04 o
   4   2   5     4837.43     4633.15     59.11 o
   5   2   5      323.95      283.36      7.55 o
   6   2   5     1067.62     1066.16     17.47 o
   7   2   5      336.19      344.95      9.13 o
   8   2   5     1243.63     1243.00     21.14 o
   9   2   5      554.54      544.30     13.14 o
  10   2   5      366.04      362.18     17.43 o
  11   2   5        1.95       16.27      7.61 o
  12   2   5        8.70        2.53      7.19 o
  13   2   5        1.19        2.46      8.02 o
 -13   3   5      122.52      137.98     10.34 o
 -12   3   5        0.02        3.61      5.18 o
 -11   3   5      233.82      224.06     10.65 o
 -10   3   5      253.76      235.86     10.22 o
  -9   3   5      828.64      775.51     16.30 o
  -8   3   5       89.73       88.99      5.31 o
  -7   3   5      365.76      392.84     10.23 o
  -6   3   5     2757.42     2725.00     35.17 o
  -5   3   5     1326.62     1322.63     17.57 o
  -4   3   5     1198.23     1205.25     15.88 o
  -3   3   5      254.43      309.93      5.12 o
  -2   3   5        0.19        4.59      0.89 o
  -1   3   5        5.34       13.93      1.49 o
   0   3   5      283.71      251.94      6.21 o
   1   3   5     2998.40     3081.87     44.62 o
   2   3   5       89.56       86.07      3.04 o
   3   3   5     3422.39     3624.06     43.25 o
   4   3   5     5422.77     5586.32     65.53 o
   5   3   5       75.62       75.07      3.50 o
   6   3   5     1172.71     1261.75     20.45 o
   7   3   5       99.94       95.18      4.91 o
   8   3   5      187.00      219.41      7.42 o
   9   3   5      130.99      100.75      7.41 o
  10   3   5        0.33        0.00      5.94 o
  11   3   5      430.66      425.01     32.12 o
  12   3   5       78.65       76.63     10.89 o
 -13   4   5      112.32      159.43     14.63 o
 -12   4   5       88.35      107.57      9.01 o
 -11   4   5      131.90      172.12      9.59 o
 -10   4   5       98.59      113.75      8.15 o
  -9   4   5     1604.02     1596.20     26.78 o
  -8   4   5      449.09      427.90     12.40 o
  -7   4   5      263.85      247.00      8.22 o
  -6   4   5       58.82       52.99      3.79 o
  -5   4   5     1662.33     1597.78     20.70 o
  -4   4   5     2578.81     2702.06     29.89 o
  -3   4   5       13.39       16.85      1.72 o
  -2   4   5      929.99      864.72      9.18 o
  -1   4   5        0.10        0.00      1.50 o
   0   4   5     1381.12     1294.71     18.99 o
   1   4   5      833.89      810.69     15.17 o
   2   4   5      495.20      521.59     11.49 o
   3   4   5       52.15       46.93      2.92 o
   4   4   5       17.35       19.47      2.87 o
   5   4   5      254.68      196.03      6.50 o
   6   4   5     1351.95     1521.13     21.84 o
   7   4   5      994.91      912.42     15.23 o
   8   4   5        2.98        2.12      4.14 o
   9   4   5       36.99       43.96      6.84 o
  10   4   5       36.31       44.78      8.43 o
  11   4   5       18.43       12.70      7.41 o
  12   4   5        1.00        8.05      7.98 o
 -13   5   5      105.59      100.27     10.84 o
 -12   5   5      125.26      115.99     10.67 o
 -11   5   5       26.35        9.32      6.43 o
 -10   5   5      553.65      538.92     18.01 o
  -9   5   5       24.77       10.12      4.53 o
  -8   5   5        0.18        5.42      4.27 o
  -7   5   5        1.65        1.34      3.21 o
  -6   5   5      982.29      989.95     16.26 o
  -5   5   5       40.44       39.70      3.55 o
  -4   5   5      661.31      586.95      9.75 o
  -3   5   5      292.44      277.46      5.73 o
  -2   5   5      312.83      284.82      5.37 o
  -1   5   5      369.08      382.62      6.83 o
   0   5   5      593.40      531.17      8.16 o
   1   5   5      359.29      387.47     11.16 o
   2   5   5     4175.63     4244.22     68.70 o
   3   5   5     2899.57     2961.86     39.70 o
   4   5   5      456.04      489.45      9.98 o
   5   5   5      140.48      135.60      5.70 o
   6   5   5     1637.10     1627.45     25.54 o
   7   5   5       34.73       26.33      4.67 o
   8   5   5      725.97      678.89     15.03 o
   9   5   5       29.44       39.67      6.39 o
  10   5   5      243.47      252.11     14.54 o
  11   5   5       65.81       53.30      9.58 o
  12   5   5       86.62       76.40     11.08 o
 -12   6   5       37.15       43.73      8.31 o
 -11   6   5      314.50      317.15     14.48 o
 -10   6   5      981.87      862.54     21.56 o
  -9   6   5      236.59      223.64      9.09 o
  -8   6   5      913.91      879.50     16.40 o
  -7   6   5     1605.46     1585.47     23.97 o
  -6   6   5     1225.88     1189.29     18.84 o
  -5   6   5       50.88       53.98      4.13 o
  -4   6   5      225.50      242.28      8.23 o
  -3   6   5        0.61        0.39      2.10 o
  -2   6   5      974.94     1009.06     13.18 o
  -1   6   5        1.30        6.12      2.18 o
   0   6   5      811.17      859.79     12.05 o
   1   6   5     1952.83     1951.99     24.96 o
   2   6   5       12.20       11.07      2.41 o
   3   6   5      376.29      437.90      9.16 o
   4   6   5      128.68      165.66      6.12 o
   5   6   5     1876.14     1766.05     32.67 o
   6   6   5        7.13        7.17      4.47 o
   7   6   5       70.20       71.63      6.61 o
   8   6   5       42.57       33.01      5.35 o
   9   6   5        4.31        6.01      5.20 o
  10   6   5        7.64       16.41      8.34 o
  11   6   5       71.75       72.40     10.53 o
 -11   7   5      254.40      245.24     15.92 o
 -10   7   5       92.49       94.94     11.03 o
  -9   7   5        0.30        1.19      5.06 o
  -8   7   5        9.55        2.37      3.95 o
  -7   7   5      106.69      124.30      6.31 o
  -6   7   5        6.54        4.14      3.43 o
  -5   7   5      787.57      787.81     14.06 o
  -4   7   5     1185.04     1102.99     18.98 o
  -3   7   5     1030.11     1012.86     15.60 o
  -2   7   5      781.74      768.12     12.90 o
  -1   7   5     1895.85     2012.38     22.98 o
   0   7   5      588.54      592.09     10.32 o
   1   7   5     1197.93     1245.11     18.80 o
   2   7   5      223.71      241.27      6.22 o
   3   7   5       84.60       92.30      4.13 o
   4   7   5        1.28        0.00      2.80 o
   5   7   5      248.13      273.04     10.75 o
   6   7   5       84.91      111.80      7.91 o
   7   7   5       10.69       11.97      5.42 o
   8   7   5        8.79        7.30      5.50 o
   9   7   5        3.04        1.85      6.80 o
  10   7   5        5.72       13.91      6.15 o
  11   7   5       48.09       50.67      8.27 o
 -11   8   5       56.25       76.56     21.36 o
 -10   8   5       86.25      106.53     10.30 o
  -9   8   5        6.88        9.24      6.46 o
  -8   8   5        1.73        2.19      4.86 o
  -7   8   5       14.90       15.90      5.27 o
  -6   8   5       52.23       48.39      5.36 o
  -5   8   5       60.88       72.08      5.67 o
  -4   8   5      341.78      321.51      9.46 o
  -3   8   5       34.82       43.23      4.64 o
  -2   8   5       91.12      107.34      8.44 o
  -1   8   5      414.73      407.06      8.62 o
   0   8   5      265.45      298.71     12.67 o
   1   8   5      509.87      494.19     10.22 o
   2   8   5     1359.96     1384.91     21.22 o
   3   8   5      195.88      190.74      6.39 o
   4   8   5      629.80      604.04     13.71 o
   5   8   5      250.98      255.40      8.98 o
   6   8   5      209.52      195.73      8.45 o
   7   8   5      128.65      128.33      9.40 o
   8   8   5      136.99      123.00      8.52 o
   9   8   5       76.34       80.77      8.10 o
  10   8   5       24.51       31.92      7.15 o
 -10   9   5      109.98      118.07     11.02 o
  -9   9   5      152.92      172.26     11.77 o
  -8   9   5      672.00      726.31     21.24 o
  -7   9   5      284.99      338.43     12.53 o
  -6   9   5        8.48       10.32      5.22 o
  -5   9   5      472.70      514.97     14.32 o
  -4   9   5       95.44      104.65      6.99 o
  -3   9   5      135.49      148.41      6.85 o
  -2   9   5       10.04       35.89      4.39 o
  -1   9   5      283.69      337.27     13.60 o
   0   9   5      292.35      354.75      9.62 o
   1   9   5       76.96       81.93      6.82 o
   2   9   5      293.63      303.83      7.76 o
   3   9   5        6.33        9.65      2.93 o
   4   9   5       95.90       72.83      6.53 o
   5   9   5      790.75      711.61     14.21 o
   6   9   5      166.41      139.27      6.59 o
   7   9   5        1.78        0.52      4.60 o
   8   9   5       25.32       22.95      5.90 o
   9   9   5        0.25        8.94      9.89 o
  -8  10   5      444.55      434.98     17.17 o
  -7  10   5      151.30      139.32     10.26 o
  -6  10   5       33.19       33.06      6.14 o
  -5  10   5        9.81       11.55      5.11 o
  -4  10   5       73.16       76.30      6.88 o
  -3  10   5       74.70       75.82      6.65 o
  -2  10   5      183.19      189.43      8.66 o
  -1  10   5       11.44        3.91      4.96 o
   0  10   5       43.11       37.70      5.18 o
   1  10   5      804.56      755.76     23.61 o
   2  10   5      743.59      749.77     14.49 o
   3  10   5      378.41      372.44      9.57 o
   4  10   5      325.43      297.42      8.83 o
   5  10   5       76.25       59.19      5.03 o
   6  10   5      245.95      228.91      8.49 o
   7  10   5      145.02      125.51      7.49 o
   8  10   5      180.46      193.80      9.20 o
  -7  11   5       57.21       63.48      8.71 o
  -6  11   5       72.97       72.91      8.69 o
  -5  11   5        0.93        0.00      5.31 o
  -4  11   5       77.02       85.80      7.63 o
  -3  11   5       21.52       22.73      5.65 o
  -2  11   5       53.70       55.35      6.76 o
  -1  11   5      306.84      284.33     10.80 o
   0  11   5      123.36      121.87     12.90 o
   1  11   5      470.13      445.41     12.25 o
   2  11   5       37.97       33.30      5.33 o
   3  11   5        1.86        4.19      4.23 o
   4  11   5        0.02        5.61      4.11 o
   5  11   5        0.10        0.00      4.10 o
   6  11   5        0.13        3.94      4.63 o
  -5  12   5        4.65        5.88      6.76 o
  -4  12   5      102.51      100.59      9.38 o
  -3  12   5       23.09       36.43      8.91 o
  -2  12   5       25.36       24.62      6.64 o
  -1  12   5       75.43       82.55     12.82 o
   0  12   5        7.85        0.66      4.70 o
   1  12   5       10.15        2.91      4.65 o
   2  12   5       53.55       44.99      5.93 o
   3  12   5        6.76        1.83      4.64 o
   4  12   5        5.19        5.11      4.69 o
 -14   0   6        0.09        3.05      9.57 o
 -13   0   6       36.55       22.89     10.60 o
 -12   0   6      216.71      179.24     29.74 o
 -11   0   6      975.43     1042.54     36.60 o
 -10   0   6        0.14       43.50      9.10 o
  -9   0   6       73.98       75.19      8.23 o
  -8   0   6       73.84       82.16     11.75 o
  -7   0   6     1154.18     1328.69     26.38 o
  -6   0   6      380.86      484.32     12.62 o
  -5   0   6      325.01      289.63      7.81 o
  -4   0   6       81.08      111.54      8.02 o
  -3   0   6     1012.68     1055.85     22.60 o
  -2   0   6     4891.10     5265.10    134.77 o
  -1   0   6    12283.87    14723.54    196.28 o
   0   0   6      333.29      317.26     10.69 o
   1   0   6     3526.22     3482.14     91.65 o
   2   0   6      731.48      848.29     15.63 o
   3   0   6     1585.96     1899.63     31.94 o
   4   0   6      614.62      740.81     15.15 o
   5   0   6      435.06      434.68     11.12 o
   6   0   6      187.46      232.77      8.56 o
   7   0   6       17.53       14.62      4.04 o
   8   0   6       39.18       40.53      6.73 o
   9   0   6     1095.72     1102.34     32.93 o
  10   0   6       14.25      102.00     17.28 o
  11   0   6      182.39      195.32     15.58 o
  12   0   6      282.03      302.94     28.75 o
  13   0   6      361.13      455.71     37.01 o
 -13   1   6      105.65       95.16     11.74 o
 -12   1   6        0.14        8.73      6.63 o
 -11   1   6      654.18      829.93     40.13 o
 -10   1   6      424.02      499.29     13.30 o
  -9   1   6       55.97       58.87      6.09 o
  -8   1   6      141.58      150.36      6.28 o
  -7   1   6      473.16      461.00     11.75 o
  -6   1   6        1.29        0.00      1.92 o
  -5   1   6     1670.64     1608.40     19.37 o
  -4   1   6     2204.29     2228.44     28.38 o
  -3   1   6        5.51        0.00      1.54 o
  -2   1   6    13359.25    13265.17    132.16 o
  -1   1   6     1481.84     1552.90     15.61 o
   0   1   6     4517.63     4312.23     46.84 o
   1   1   6      196.43      178.83      4.33 o
   2   1   6     2600.13     2420.05     27.39 o
   3   1   6      251.75      343.86      5.65 o
   4   1   6     2084.45     1997.26     23.75 o
   5   1   6     1792.16     1789.05     23.78 o
   6   1   6      890.98      904.59     14.45 o
   7   1   6      292.86      292.32      7.89 o
   8   1   6      964.08      980.80     16.63 o
   9   1   6        4.60       10.20      7.20 o
  10   1   6      453.81      457.51     20.17 o
  11   1   6      122.69      145.31     11.71 o
  12   1   6       67.24       86.36     13.58 o
  13   1   6       13.20        0.00      9.64 o
 -13   2   6        0.68        0.00      5.89 o
 -12   2   6       56.52       37.72      6.62 o
 -11   2   6      150.70      134.06      9.98 o
 -10   2   6       25.88       16.77      6.89 o
  -9   2   6      153.85      133.28      7.10 o
  -8   2   6      454.92      443.68     10.37 o
  -7   2   6      223.33      243.11      7.32 o
  -6   2   6       19.73       21.33      2.81 o
  -5   2   6     1566.66     1695.56     20.32 o
  -4   2   6     1217.07     1210.75     14.24 o
  -3   2   6        1.52        1.52      1.34 o
  -2   2   6      442.94      477.87      5.93 o
  -1   2   6     2974.44     2906.03     27.51 o
   0   2   6       92.40       66.00      2.45 o
   1   2   6      340.29      364.79      6.73 o
   2   2   6     2021.30     2180.50     28.86 o
   3   2   6     1026.78     1149.84     15.39 o
   4   2   6     2336.42     2676.98     35.89 o
   5   2   6       16.04       14.26      2.63 o
   6   2   6      355.25      324.34      8.22 o
   7   2   6      171.77      156.01      7.75 o
   8   2   6       66.84       61.98      8.64 o
   9   2   6      884.39      859.31     17.08 o
  10   2   6       11.55       32.19     11.47 o
  11   2   6       68.10       81.84     16.15 o
  12   2   6       83.05       88.20     11.14 o
 -13   3   6       53.62       50.52      7.88 o
 -12   3   6       61.12       54.28      8.35 o
 -11   3   6        0.18        0.00      4.76 o
 -10   3   6      153.37      166.74      9.03 o
  -9   3   6      483.35      481.84     12.59 o
  -8   3   6      258.55      250.14      9.13 o
  -7   3   6      779.90      738.03     13.51 o
  -6   3   6      884.83      843.77     13.21 o
  -5   3   6     1366.68     1248.34     16.94 o
  -4   3   6      505.63      474.65      7.66 o
  -3   3   6     1324.06     1306.09     14.11 o
  -2   3   6      990.84     1084.97     11.77 o
  -1   3   6     1381.26     1444.80     17.84 o
   0   3   6       72.54       64.84      3.03 o
   1   3   6      755.86      665.25     27.96 o
   2   3   6     1230.26     1263.75     16.61 o
   3   3   6     1435.14     1484.42     19.59 o
   4   3   6      357.30      424.36     11.51 o
   5   3   6        9.78       13.63      2.12 o
   6   3   6     1118.77     1176.68     21.76 o
   7   3   6     1294.59     1229.06     20.98 o
   8   3   6      291.58      297.40     13.33 o
   9   3   6      237.11      203.47     15.76 o
  10   3   6       57.20       33.42      7.90 o
  11   3   6       74.62       72.61      9.87 o
  12   3   6       99.79      110.86     17.63 o
 -13   4   6       15.17       27.08      7.96 o
 -12   4   6       18.57       17.77      6.14 o
 -11   4   6       37.38       28.17      6.27 o
 -10   4   6      309.07      297.02     12.87 o
  -9   4   6       26.46       21.40      5.66 o
  -8   4   6      140.25      157.87      7.25 o
  -7   4   6      506.57      486.47     11.52 o
  -6   4   6       48.54       36.46      4.10 o
  -5   4   6       55.33       49.36      3.65 o
  -4   4   6       48.53       42.77      2.73 o
  -3   4   6     3678.98     3835.83     38.65 o
  -2   4   6     1084.88     1123.43     11.47 o
  -1   4   6     1651.13     1770.82     21.28 o
   0   4   6     1130.35     1104.51     15.23 o
   1   4   6      299.37      271.34      8.01 o
   2   4   6     5987.66     5878.29     82.69 o
   3   4   6      915.55     1033.76     16.13 o
   4   4   6        2.43        6.75      2.18 o
   5   4   6       50.72       63.75      3.83 o
   6   4   6      124.23      117.12      5.15 o
   7   4   6        1.21        0.00      3.48 o
   8   4   6      460.62      463.97     12.14 o
   9   4   6       70.31       63.77      7.19 o
  10   4   6       13.44        0.00      6.24 o
  11   4   6        8.09       10.87      7.63 o
  12   4   6        4.12       13.56     15.63 o
 -12   5   6        0.17        0.00      6.01 o
 -11   5   6       21.41       23.92      5.99 o
 -10   5   6      234.71      206.77     10.11 o
  -9   5   6       96.18       69.69      6.76 o
  -8   5   6      536.60      492.45     12.52 o
  -7   5   6        2.71        1.24      3.60 o
  -6   5   6      152.07      152.77      6.10 o
  -5   5   6        3.03        4.84      2.49 o
  -4   5   6      356.56      386.64      7.66 o
  -3   5   6     1541.83     1605.24     18.08 o
  -2   5   6      205.40      212.28      4.71 o
  -1   5   6      521.99      512.59      8.24 o
   0   5   6      896.77      961.35     13.44 o
   1   5   6     1511.29     1521.24     28.73 o
   2   5   6       12.78       13.02      4.14 o
   3   5   6      171.67      125.32      4.47 o
   4   5   6      106.06       92.57      4.47 o
   5   5   6       23.71        6.50      3.17 o
   6   5   6        6.81        0.77      3.42 o
   7   5   6      507.38      454.10     13.28 o
   8   5   6      223.76      205.63      9.01 o
   9   5   6       13.97        5.90      5.32 o
  10   5   6       22.17       24.70     15.56 o
  11   5   6       86.30      106.31     11.50 o
 -12   6   6        5.27        0.52      6.95 o
 -11   6   6        4.27        0.00      6.29 o
 -10   6   6      303.38      281.04     11.60 o
  -9   6   6       30.46       25.90      5.82 o
  -8   6   6      686.55      678.54     15.26 o
  -7   6   6       66.78       70.02      5.22 o
  -6   6   6       63.36       59.80      4.63 o
  -5   6   6      388.65      378.03      8.93 o
  -4   6   6      391.52      379.96      8.65 o
  -3   6   6       93.80      120.93      3.68 o
  -2   6   6       88.18       97.97      3.55 o
  -1   6   6     1112.17      943.48     13.35 o
   0   6   6       14.79       19.04      2.21 o
   1   6   6      448.95      422.26     12.53 o
   2   6   6       76.94       76.99      9.65 o
   3   6   6      499.39      525.07     10.28 o
   4   6   6       94.22       91.23      4.72 o
   5   6   6        4.14       10.47      3.64 o
   6   6   6      497.80      486.85     21.65 o
   7   6   6       98.33       89.71      5.91 o
   8   6   6       21.81       18.34      4.89 o
   9   6   6       17.48        9.10      5.40 o
  10   6   6        1.77        0.00      6.78 o
  11   6   6       51.62       51.78     15.48 o
 -11   7   6       27.80       21.31      8.81 o
 -10   7   6       15.25        0.00      7.73 o
  -9   7   6      339.37      322.23     16.36 o
  -8   7   6      357.11      378.71     11.70 o
  -7   7   6       46.84       46.16      4.99 o
  -6   7   6      130.34      125.26      5.99 o
  -5   7   6     1592.58     1504.94     22.41 o
  -4   7   6     1716.91     1741.83     24.54 o
  -3   7   6       52.10       49.95      4.07 o
  -2   7   6       89.40       81.13      3.90 o
  -1   7   6       17.88       23.30      3.09 o
   0   7   6     1123.29     1107.40     17.20 o
   1   7   6     1246.45     1207.44     18.23 o
   2   7   6        1.49        0.00      2.15 o
   3   7   6        4.71        4.29      2.48 o
   4   7   6      154.98      142.79      6.54 o
   5   7   6      345.06      368.15     12.41 o
   6   7   6      165.57      154.37      8.94 o
   7   7   6       44.99       39.58      6.36 o
   8   7   6        0.04        2.57      4.62 o
   9   7   6        0.98        0.00      6.61 o
  10   7   6       30.83       59.47     13.70 o
 -10   8   6       10.34        1.89      8.06 o
  -9   8   6      437.03      441.20     16.66 o
  -8   8   6      258.73      268.97     12.90 o
  -7   8   6      208.57      210.21      9.89 o
  -6   8   6      845.69      766.00     16.30 o
  -5   8   6      271.74      236.87      9.51 o
  -4   8   6       13.26       20.57      4.51 o
  -3   8   6       43.27       42.71      5.61 o
  -2   8   6      195.70      207.87      7.38 o
  -1   8   6      167.24      171.58      7.87 o
   0   8   6        5.31        2.27      3.31 o
   1   8   6      458.19      498.19     12.57 o
   2   8   6      463.57      470.96      9.73 o
   3   8   6      222.29      208.05      6.35 o
   4   8   6       23.64       17.84      3.88 o
   5   8   6      329.94      303.62     11.60 o
   6   8   6      140.48      112.26      9.04 o
   7   8   6       40.45       43.28      6.91 o
   8   8   6      142.12      153.91     11.25 o
   9   8   6      180.62      189.53     13.01 o
  -9   9   6       17.82       21.02      7.53 o
  -8   9   6        8.85        0.00      6.10 o
  -7   9   6       12.43       10.77      6.30 o
  -6   9   6      854.06      847.22     19.80 o
  -5   9   6      987.67      968.16     20.97 o
  -4   9   6      215.92      197.34     11.12 o
  -3   9   6      107.94      104.37      6.22 o
  -2   9   6      127.21      158.12     17.57 o
  -1   9   6      549.27      645.84     38.27 o
   0   9   6      979.50     1046.54     32.63 o
   1   9   6     1113.61     1236.39     23.98 o
   2   9   6      549.00      620.77     13.82 o
   3   9   6       25.80       33.48      4.82 o
   4   9   6        8.05        4.62      3.76 o
   5   9   6       53.41       51.66      5.20 o
   6   9   6       39.31       41.96      6.88 o
   7   9   6        2.43        1.90      3.79 o
   8   9   6       30.32       40.28      5.91 o
  -8  10   6       91.09       83.88      9.42 o
  -7  10   6       13.14       15.63      7.16 o
  -6  10   6      135.69      149.20     14.33 o
  -5  10   6       11.03       10.51      5.15 o
  -4  10   6       41.71       39.85      5.97 o
  -3  10   6       77.70       81.24      6.89 o
  -2  10   6       42.59       57.34      6.05 o
  -1  10   6      426.61      442.95     12.60 o
   0  10   6      329.57      345.00     14.18 o
   1  10   6      465.69      471.39     10.73 o
   2  10   6       25.69       29.31      3.62 o
   3  10   6       24.50       32.66      4.48 o
   4  10   6        5.97        2.69      3.48 o
   5  10   6        2.43        0.00      4.58 o
   6  10   6        1.41        0.15      3.65 o
   7  10   6       12.44       23.13      4.98 o
  -7  11   6       38.66       23.45      7.81 o
  -6  11   6       38.64       33.55      7.63 o
  -5  11   6       56.30       39.45      7.95 o
  -4  11   6       27.13       15.76      6.48 o
  -3  11   6        8.99       12.60      6.00 o
  -2  11   6       18.99       25.41      9.34 o
  -1  11   6      302.11      294.08     12.45 o
   0  11   6      456.63      450.43     12.38 o
   1  11   6       14.61       19.78      4.61 o
   2  11   6      138.52      142.21      6.94 o
   3  11   6      382.93      403.38     11.19 o
   4  11   6      100.49      125.42      8.00 o
   5  11   6      185.92      219.26     10.43 o
   6  11   6       17.34       20.32      6.14 o
  -4  12   6      148.58      177.07     11.24 o
  -3  12   6       10.49       27.83      9.87 o
  -2  12   6       35.12       37.84      7.36 o
  -1  12   6       40.97       40.46      7.06 o
   0  12   6      147.94      153.78      8.31 o
   1  12   6      185.82      196.20      9.14 o
   2  12   6       54.69       75.12      6.19 o
   3  12   6       68.12       84.00      6.34 o
 -13   1   7        0.30        5.56      6.27 o
 -12   1   7       50.63       70.59      7.89 o
 -11   1   7      537.72      569.95     16.58 o
 -10   1   7      270.49      245.79      9.72 o
  -9   1   7       14.03       12.35      4.36 o
  -8   1   7       49.00       39.37      4.23 o
  -7   1   7      132.15      114.58      4.36 o
  -6   1   7      809.99      708.27     10.39 o
  -5   1   7       54.28       82.41      4.68 o
  -4   1   7      486.06      448.58      7.71 o
  -3   1   7      320.05      295.79      5.26 o
  -2   1   7     1332.05     1374.68     19.09 o
  -1   1   7      138.94      116.15      3.02 o
   0   1   7       13.01        3.82      1.55 o
   1   1   7      128.09      108.60      3.17 o
   2   1   7     2032.41     2189.10     25.27 o
   3   1   7      369.62      448.53      6.91 o
   4   1   7       72.17       66.88      3.43 o
   5   1   7      361.02      368.02      7.23 o
   6   1   7      860.73      746.27     12.76 o
   7   1   7        0.18        4.02      3.04 o
   8   1   7      797.33      721.89     13.80 o
   9   1   7       58.20       57.24      9.16 o
  10   1   7        9.25       15.68      7.32 o
  11   1   7        0.02        2.86     11.38 o
  12   1   7       18.19        8.65     10.25 o
 -13   2   7       13.06        5.27      6.46 o
 -12   2   7      408.63      364.34     15.16 o
 -11   2   7      287.83      303.82     17.18 o
 -10   2   7       26.06       32.99      5.89 o
  -9   2   7      297.97      288.75     10.90 o
  -8   2   7        0.01        4.40      3.26 o
  -7   2   7      125.00      145.80      5.40 o
  -6   2   7      158.51      185.04      5.00 o
  -5   2   7      126.64      138.14      4.05 o
  -4   2   7     3580.59     3786.08     38.47 o
  -3   2   7      358.85      359.12      5.87 o
  -2   2   7     1957.34     2017.41     19.26 o
  -1   2   7       34.07       53.26      2.31 o
   0   2   7     1218.91     1169.02     17.29 o
   1   2   7      412.13      409.60      7.51 o
   2   2   7      135.60      159.16      4.60 o
   3   2   7     1042.94     1106.13     15.10 o
   4   2   7      192.66      164.64      7.67 o
   5   2   7        2.74        5.48      2.87 o
   6   2   7       70.79       69.97      4.20 o
   7   2   7      343.01      340.01      8.59 o
   8   2   7     1473.44     1503.64     22.88 o
   9   2   7       87.50       75.80      7.44 o
  10   2   7      153.31      136.57     11.30 o
  11   2   7       10.30       11.32      7.47 o
  12   2   7       64.59       89.59     14.00 o
 -13   3   7        2.32        5.10      5.90 o
 -12   3   7        4.10        0.54      5.52 o
 -11   3   7       66.15       48.03      6.98 o
 -10   3   7       61.82       54.52      9.60 o
  -9   3   7      288.21      248.38     11.29 o
  -8   3   7      695.02      674.38     14.52 o
  -7   3   7      129.16      127.28      5.68 o
  -6   3   7      573.58      584.86     10.47 o
  -5   3   7      127.36      143.30      4.45 o
  -4   3   7      363.18      424.84      6.91 o
  -3   3   7        9.59       11.00      1.80 o
  -2   3   7        4.52        4.42      1.26 o
  -1   3   7      757.73      774.19     10.26 o
   0   3   7       12.04        7.74      1.55 o
   1   3   7       34.06       33.18      2.03 o
   2   3   7     1107.55     1118.92     15.25 o
   3   3   7      378.27      429.91      8.33 o
   4   3   7       68.57       76.66      3.65 o
   5   3   7      635.05      654.55     11.49 o
   6   3   7       32.91       38.33      3.36 o
   7   3   7     1606.82     1554.42     36.61 o
   8   3   7      595.74      678.18     16.28 o
   9   3   7        5.04        0.00      4.82 o
  10   3   7      284.48      297.30     15.13 o
  11   3   7       28.03       44.60     11.02 o
  12   3   7       99.47       95.68     11.57 o
 -13   4   7       19.22       15.17      7.41 o
 -12   4   7        0.05        0.00      6.17 o
 -11   4   7      126.39      127.55      8.99 o
 -10   4   7      351.22      377.55     13.14 o
  -9   4   7      150.35      158.22      8.47 o
  -8   4   7        2.83        3.76      4.46 o
  -7   4   7      116.37      111.84      6.14 o
  -6   4   7      256.46      273.36      7.70 o
  -5   4   7        1.43        0.45      2.26 o
  -4   4   7        2.92        0.00      2.18 o
  -3   4   7       26.46       24.22      2.19 o
  -2   4   7       11.46       12.37      1.60 o
  -1   4   7      635.46      707.21     10.57 o
   0   4   7       92.90      119.58      3.17 o
   1   4   7     1914.20     1780.10     28.84 o
   2   4   7     3881.56     4065.22     53.43 o
   3   4   7     1394.90     1477.87     19.81 o
   4   4   7      166.53      168.22      5.14 o
   5   4   7     1198.85     1186.83     18.17 o
   6   4   7       48.35       56.52      5.02 o
   7   4   7      535.77      547.18     12.81 o
   8   4   7      866.91      879.37     19.23 o
   9   4   7      913.28      874.79     22.00 o
  10   4   7       55.47       49.00      9.00 o
  11   4   7      110.77      119.22     11.65 o
  12   4   7       60.61       52.97     10.02 o
 -12   5   7       69.50       60.05      7.99 o
 -11   5   7      164.92      176.77     10.29 o
 -10   5   7      167.97      156.05      9.12 o
  -9   5   7      435.56      418.69     15.29 o
  -8   5   7       27.14       29.08      5.63 o
  -7   5   7     2192.01     2166.00     32.96 o
  -6   5   7     1354.26     1337.34     22.17 o
  -5   5   7     2537.49     2464.81     28.61 o
  -4   5   7     1018.11      966.85     15.39 o
  -3   5   7     1430.06     1453.17     15.81 o
  -2   5   7     3252.54     3218.21     34.99 o
  -1   5   7     3139.55     3133.24     36.10 o
   0   5   7       19.24       10.53      1.78 o
   1   5   7       98.78       81.01      6.12 o
   2   5   7       62.23       71.67      6.17 o
   3   5   7      806.61      837.05     14.03 o
   4   5   7      149.94      156.31      5.00 o
   5   5   7      114.49      128.06      6.99 o
   6   5   7      433.19      431.51     10.80 o
   7   5   7      296.08      273.82      9.01 o
   8   5   7      200.60      228.91     10.50 o
   9   5   7       15.97       11.15      5.44 o
  10   5   7        4.62        0.00      6.19 o
  11   5   7       32.30       34.60      8.93 o
 -12   6   7        2.95       15.15     10.02 o
 -11   6   7        6.14        6.41      7.50 o
 -10   6   7      238.70      219.07     10.62 o
  -9   6   7       14.57        8.30      5.20 o
  -8   6   7      418.57      388.84     19.05 o
  -7   6   7      120.14      104.72      6.41 o
  -6   6   7      107.95      107.53      5.50 o
  -5   6   7      143.80      154.61      5.07 o
  -4   6   7     1003.71     1086.44     15.71 o
  -3   6   7      118.28      117.63      5.26 o
  -2   6   7        7.70       14.22      2.25 o
  -1   6   7       62.10       79.60      3.83 o
   0   6   7     1072.61     1023.74     14.65 o
   1   6   7      160.13      158.41      8.32 o
   2   6   7     2830.99     2817.11     49.51 o
   3   6   7     5226.79     5207.63     67.67 o
   4   6   7     1125.81     1051.64     17.67 o
   5   6   7       57.15       37.75      4.40 o
   6   6   7      258.09      248.98      8.39 o
   7   6   7      753.03      763.42     17.20 o
   8   6   7      355.84      376.32     13.18 o
   9   6   7      277.45      290.00     12.56 o
  10   6   7      130.91      136.24     13.30 o
  11   6   7      160.73      218.34     15.19 o
 -11   7   7      279.28      291.49     16.98 o
 -10   7   7        5.16        9.49      7.70 o
  -9   7   7        8.82        4.89      7.26 o
  -8   7   7      326.52      304.27     14.48 o
  -7   7   7       73.74       73.50      6.14 o
  -6   7   7      268.71      245.51      9.14 o
  -5   7   7     1139.57     1120.68     20.16 o
  -4   7   7      871.13      845.02     16.16 o
  -3   7   7      168.31      153.62      5.28 o
  -2   7   7      682.10      648.35     11.48 o
  -1   7   7      402.23      374.97      8.10 o
   0   7   7      988.13      911.14     14.74 o
   1   7   7       42.46       46.51      7.09 o
   2   7   7      609.70      596.72     21.94 o
   3   7   7      680.18      671.29     12.44 o
   4   7   7      540.01      553.92     12.34 o
   5   7   7        0.05        0.00      4.19 o
   6   7   7      122.70      114.59      8.20 o
   7   7   7      151.13      148.90      7.65 o
   8   7   7        7.06        9.46      5.18 o
   9   7   7       31.37       22.21      9.16 o
  10   7   7       47.31       39.67      9.08 o
 -10   8   7       34.35       44.63      9.62 o
  -9   8   7        0.25        6.87      7.74 o
  -8   8   7       86.70       86.27      8.92 o
  -7   8   7      256.24      273.04     10.96 o
  -6   8   7       23.16       18.04      4.88 o
  -5   8   7        8.10       15.95      4.42 o
  -4   8   7      669.75      639.57     14.12 o
  -3   8   7      168.78      174.50      7.26 o
  -2   8   7       45.02       55.27      5.25 o
  -1   8   7      207.22      203.94      5.96 o
   0   8   7       61.75       65.56      6.55 o
   1   8   7      356.75      333.04      7.87 o
   2   8   7       31.32       31.08      3.80 o
   3   8   7       35.73       38.21      3.49 o
   4   8   7      362.15      376.59     10.03 o
   5   8   7       26.80       31.95      4.67 o
   6   8   7       63.68       58.19      6.90 o
   7   8   7      310.38      303.00     14.44 o
   8   8   7      283.71      293.94     12.15 o
   9   8   7       21.58       29.81      8.33 o
  -9   9   7       43.52       47.69     10.94 o
  -8   9   7       69.17       66.34      8.67 o
  -7   9   7      102.04      103.65      9.35 o
  -6   9   7       93.68      120.06      9.19 o
  -5   9   7      569.24      596.91     14.38 o
  -4   9   7      324.66      317.86     10.20 o
  -3   9   7      154.98      168.85      7.46 o
  -2   9   7       18.52       25.60      4.42 o
  -1   9   7        1.71       78.68     29.90 o
   0   9   7      536.21      504.71     17.23 o
   1   9   7      284.33      340.81     17.34 o
   2   9   7      600.37      666.87     14.35 o
   3   9   7       38.90       37.65      4.25 o
   4   9   7      202.93      184.20      9.46 o
   5   9   7      224.65      221.39      8.51 o
   6   9   7      121.71      110.43      6.92 o
   7   9   7        5.87        9.30      5.14 o
   8   9   7        1.34        1.30      4.21 o
  -8  10   7       32.96       26.83      7.69 o
  -7  10   7       17.04       20.19      6.98 o
  -6  10   7        3.16        0.00      5.59 o
  -5  10   7       55.73       55.19      7.59 o
  -4  10   7        4.28        0.00      5.02 o
  -3  10   7      330.91      316.02     12.32 o
  -2  10   7       14.02       17.46      6.55 o
  -1  10   7       53.31       62.40      5.84 o
   0  10   7        8.08        8.75      3.56 o
   1  10   7       81.10       73.76      8.73 o
   2  10   7      303.87      287.91      9.43 o
   3  10   7      479.62      464.34     12.14 o
   4  10   7        0.70        0.00      3.89 o
   5  10   7       33.71       34.99      4.53 o
   6  10   7        6.19       11.26      5.88 o
   7  10   7        1.99        1.59      4.11 o
  -6  11   7       26.13       19.89      7.25 o
  -5  11   7       79.90       75.60      8.82 o
  -4  11   7       34.79       19.15      7.80 o
  -3  11   7       22.17       16.97      6.15 o
  -2  11   7       66.30       38.85      6.65 o
  -1  11   7      535.00      479.59     15.04 o
   0  11   7       19.47       14.30      4.39 o
   1  11   7       52.29       41.55      4.68 o
   2  11   7      621.92      584.98     13.32 o
   3  11   7      119.60      113.98      5.88 o
   4  11   7        2.26        5.82      3.61 o
   5  11   7       24.35       29.96      4.81 o
  -4  12   7       81.86       83.45      9.67 o
  -3  12   7       16.32       24.17      6.80 o
  -2  12   7       35.76       29.69      6.99 o
  -1  12   7        0.17        0.00      5.61 o
   0  12   7       81.98       80.78      8.41 o
   1  12   7        7.84        8.33      4.50 o
   2  12   7       72.13       60.48      8.25 o
 -13   0   8      228.60      187.95     14.40 o
 -12   0   8       57.35       63.70     17.82 o
 -11   0   8      615.51      656.73     23.22 o
 -10   0   8      401.80      386.00     14.74 o
  -9   0   8      476.58      454.83     25.43 o
  -8   0   8      695.78      660.32     17.45 o
  -7   0   8      183.57      157.42     11.72 o
  -6   0   8      128.43      159.42      9.91 o
  -5   0   8     1021.50      976.93     23.39 o
  -4   0   8     5508.74     5133.18     93.79 o
  -3   0   8       15.93       40.45      3.49 o
  -2   0   8     5820.19     6322.44     86.89 o
  -1   0   8       59.71       65.78      3.68 o
   0   0   8      912.23     1200.55     45.11 o
   1   0   8      223.92      309.45      8.11 o
   2   0   8      926.66     1076.37     19.70 o
   3   0   8     1566.04     1546.14     27.06 o
   4   0   8       80.33      100.11      5.83 o
   5   0   8        0.12        1.15      3.12 o
   6   0   8      151.84      165.13      7.43 o
   7   0   8      993.75     1065.33     22.64 o
   8   0   8       20.45       26.56      6.47 o
   9   0   8       43.61       40.96     12.31 o
  10   0   8      105.85      102.46     18.50 o
  11   0   8      582.44      607.26     39.76 o
  12   0   8      231.30      300.96     29.82 o
 -13   1   8        0.22        0.00      5.12 o
 -12   1   8       37.66       44.67      6.68 o
 -11   1   8      384.48      420.84     13.24 o
 -10   1   8       69.18       61.99      7.06 o
  -9   1   8      448.87      425.87     11.04 o
  -8   1   8       15.95       13.28      3.44 o
  -7   1   8      996.27      931.32     13.93 o
  -6   1   8        2.81        0.00      2.38 o
  -5   1   8       49.94       54.66      3.22 o
  -4   1   8      524.28      585.43      9.62 o
  -3   1   8      207.24      246.84      5.60 o
  -2   1   8      543.04      633.26      8.95 o
  -1   1   8     5723.85     5960.94     55.16 o
   0   1   8      170.31      165.50      3.67 o
   1   1   8     1106.21     1103.48     15.49 o
   2   1   8      934.06      848.67     11.60 o
   3   1   8      445.50      444.02      7.49 o
   4   1   8      687.59      654.39     10.11 o
   5   1   8       83.95      118.66      4.29 o
   6   1   8       95.98       79.75      4.99 o
   7   1   8      632.38      617.10     12.03 o
   8   1   8       50.86       47.69      5.13 o
   9   1   8       29.60       37.27      7.57 o
  10   1   8      148.91      148.01     11.67 o
  11   1   8       99.47       65.45     17.28 o
  12   1   8       37.67       45.61     11.84 o
 -13   2   8        0.00        0.00      6.58 o
 -12   2   8       60.88       56.26      7.55 o
 -11   2   8      343.82      354.93     14.36 o
 -10   2   8        1.67        4.82      5.40 o
  -9   2   8      622.77      585.86     15.48 o
  -8   2   8      335.79      343.08      8.74 o
  -7   2   8      105.79      109.72      4.70 o
  -6   2   8      310.19      329.26      6.71 o
  -5   2   8     3765.72     3781.27     39.09 o
  -4   2   8      808.07      788.32     11.08 o
  -3   2   8     7431.89     7835.65     75.84 o
  -2   2   8     7940.63     8098.80     71.21 o
  -1   2   8    10483.43    10424.30    181.99 o
   0   2   8     2834.55     2939.43     31.13 o
   1   2   8     1699.48     1801.66     24.80 o
   2   2   8     1284.39     1400.51     20.18 o
   3   2   8      400.89      381.55      7.02 o
   4   2   8      725.04      748.45     12.64 o
   5   2   8       78.06       77.07      4.58 o
   6   2   8      839.66      891.29     16.26 o
   7   2   8      400.91      401.22      9.50 o
   8   2   8      503.85      461.50     13.03 o
   9   2   8      204.17      216.24     10.65 o
  10   2   8       29.27       43.52      8.48 o
  11   2   8       61.44       60.28      9.91 o
  12   2   8       85.63      104.08     31.66 o
 -13   3   8       17.42       16.75      7.86 o
 -12   3   8       23.42       25.53      7.33 o
 -11   3   8       15.90       16.85      6.02 o
 -10   3   8      199.68      188.60      9.80 o
  -9   3   8       20.44       18.67      5.37 o
  -8   3   8     1041.07     1058.02     21.62 o
  -7   3   8       89.30       88.54      4.76 o
  -6   3   8      125.36      118.75      4.88 o
  -5   3   8        3.38        7.20      2.46 o
  -4   3   8      453.63      496.61      7.72 o
  -3   3   8      136.89      139.13      3.56 o
  -2   3   8      234.05      232.04      3.84 o
  -1   3   8     1292.77     1274.06     17.44 o
   0   3   8      306.11      280.78      5.77 o
   1   3   8     1424.02     1340.11     17.92 o
   2   3   8       30.60       31.77      3.73 o
   3   3   8      791.66      673.79     10.92 o
   4   3   8      565.70      573.14     19.21 o
   5   3   8      343.34      344.54      8.53 o
   6   3   8        0.69        0.00      3.69 o
   7   3   8       63.56       64.62      5.82 o
   8   3   8     1039.06     1016.62     23.41 o
   9   3   8       77.91       95.38      8.11 o
  10   3   8       16.45       15.05      7.36 o
  11   3   8      130.98      129.65     15.64 o
  12   3   8       30.01       19.45     20.03 o
 -13   4   8        9.65        9.23      7.84 o
 -12   4   8       61.21       51.88      8.48 o
 -11   4   8      150.04      167.10      9.93 o
 -10   4   8      950.39      962.04     21.94 o
  -9   4   8       38.79       34.24      5.73 o
  -8   4   8      134.77      122.60      7.59 o
  -7   4   8        1.53        0.00      2.90 o
  -6   4   8      408.70      420.78      8.87 o
  -5   4   8      244.32      256.68      7.17 o
  -4   4   8      676.02      715.07     11.23 o
  -3   4   8      442.22      457.94      7.07 o
  -2   4   8     1035.65     1163.34     14.81 o
  -1   4   8     7391.00     8048.44     82.42 o
   0   4   8     1862.85     2025.26     24.23 o
   1   4   8      219.99      217.67      4.48 o
   2   4   8      688.15      686.32     10.01 o
   3   4   8      548.90      524.72      9.13 o
   4   4   8       57.09       51.26      3.49 o
   5   4   8      113.87      105.51      4.76 o
   6   4   8      380.51      400.91     11.42 o
   7   4   8      103.62      100.88      6.08 o
   8   4   8        0.30        0.00      5.65 o
   9   4   8      268.74      286.42     12.32 o
  10   4   8       81.99       67.80     10.32 o
  11   4   8        0.63        0.00      6.95 o
 -12   5   8       47.42       73.14      9.40 o
 -11   5   8       12.78       20.58      6.21 o
 -10   5   8        4.11        6.02      5.36 o
  -9   5   8       14.61        6.25      5.37 o
  -8   5   8      125.08      126.22      7.80 o
  -7   5   8       10.98       17.51      3.94 o
  -6   5   8       35.44       32.25      4.53 o
  -5   5   8       37.48       42.26      3.98 o
  -4   5   8       43.59       48.65      3.54 o
  -3   5   8       15.70       14.07      2.10 o
  -2   5   8       60.67       83.09      3.58 o
  -1   5   8      868.48      939.97     14.50 o
   0   5   8      135.12      136.59      4.72 o
   1   5   8        0.36        5.54      4.34 o
   2   5   8        0.05        1.93      3.74 o
   3   5   8       28.29       51.20      2.78 o
   4   5   8      394.44      352.40      7.66 o
   5   5   8     1410.73     1381.10     21.56 o
   6   5   8        7.17        1.17      3.70 o
   7   5   8       22.13       23.30      4.71 o
   8   5   8      224.36      218.22     10.29 o
   9   5   8       74.27       73.88      7.82 o
  10   5   8        0.68        0.14      6.84 o
  11   5   8       14.98       15.88      8.20 o
 -12   6   8        1.70        6.38     10.49 o
 -11   6   8        4.24        9.50      6.97 o
 -10   6   8       40.29       33.99      9.27 o
  -9   6   8        0.15        1.94      6.01 o
  -8   6   8        0.00        0.00      4.39 o
  -7   6   8        2.40        4.08      4.43 o
  -6   6   8        1.48        2.28      3.28 o
  -5   6   8      232.83      216.66      7.87 o
  -4   6   8        8.80        9.39      3.34 o
  -3   6   8       21.48       10.40      2.48 o
  -2   6   8      429.07      440.59      7.59 o
  -1   6   8        7.45       11.74      2.42 o
   0   6   8      145.93      149.22      4.24 o
   1   6   8     1102.85     1078.44     23.74 o
   2   6   8        6.97       17.83      5.52 o
   3   6   8       20.25       24.40      6.04 o
   4   6   8      502.58      518.26      9.78 o
   5   6   8        8.74        0.00      3.39 o
   6   6   8       21.76       21.81      4.12 o
   7   6   8        0.00        0.56      4.12 o
   8   6   8       23.10       19.30      5.63 o
   9   6   8      118.42      152.40     22.51 o
  10   6   8       44.88       43.91     11.10 o
 -11   7   8        7.65       17.22      8.85 o
 -10   7   8       88.67       67.16     10.60 o
  -9   7   8       38.69       32.70      7.24 o
  -8   7   8        5.22        5.96      6.86 o
  -7   7   8        4.00        2.13      5.69 o
  -6   7   8        8.44        5.22      4.57 o
  -5   7   8      781.23      747.54     15.64 o
  -4   7   8        0.85        5.11      3.22 o
  -3   7   8      237.25      229.47      6.92 o
  -2   7   8       62.82       56.53      3.40 o
  -1   7   8      123.48      134.05      5.08 o
   0   7   8      183.77      156.24      7.34 o
   1   7   8      103.47      119.22      8.44 o
   2   7   8     1322.74     1295.97     28.10 o
   3   7   8      267.30      259.33     11.61 o
   4   7   8      182.92      168.11      6.46 o
   5   7   8      217.64      242.78      8.35 o
   6   7   8        0.31        0.00      3.79 o
   7   7   8        0.06        0.00      4.38 o
   8   7   8      138.59      128.70      8.43 o
   9   7   8       18.54       26.66      8.17 o
  10   7   8        9.57        0.00      6.95 o
 -10   8   8       19.90       36.70      9.75 o
  -9   8   8       57.15       57.27     10.29 o
  -8   8   8       14.66       17.52      8.03 o
  -7   8   8        0.04        0.00      4.87 o
  -6   8   8      336.80      318.83     17.82 o
  -5   8   8      357.19      342.92     10.59 o
  -4   8   8     1341.97     1303.95     22.68 o
  -3   8   8     1721.08     1634.38     24.00 o
  -2   8   8      661.15      801.52     42.82 o
  -1   8   8     2750.97     2781.29     39.60 o
   0   8   8     2603.98     2633.40     87.44 o
   1   8   8      810.44      804.13     30.90 o
   2   8   8     1289.98     1332.20     34.14 o
   3   8   8      143.79      142.87      9.76 o
   4   8   8        4.15        0.11      4.18 o
   5   8   8       52.94       40.10      5.85 o
   6   8   8        3.71        0.00      3.83 o
   7   8   8      444.54      383.03     22.71 o
   8   8   8        4.45        8.26      5.33 o
   9   8   8       28.32       20.49     10.88 o
  -9   9   8        3.36       14.34      8.47 o
  -8   9   8       11.11       12.49      6.95 o
  -7   9   8       28.36       25.45      7.44 o
  -6   9   8       91.39      103.10      9.05 o
  -5   9   8      343.87      345.10     13.25 o
  -4   9   8      201.51      206.13      9.18 o
  -3   9   8       15.47       18.24      4.85 o
  -2   9   8       83.23      100.86      6.55 o
  -1   9   8        1.63       24.20      5.58 o
   0   9   8      283.31      256.12      9.75 o
   1   9   8      968.61      980.11     18.71 o
   2   9   8      744.15      741.71     15.16 o
   3   9   8      385.89      387.30     12.34 o
   4   9   8        8.54        7.76      5.56 o
   5   9   8       17.07       19.60      4.74 o
   6   9   8        6.95        4.26      5.88 o
   7   9   8       37.48       35.02      4.96 o
   8   9   8       77.61       72.60      6.46 o
  -8  10   8       38.57       34.58      8.25 o
  -7  10   8       13.71       17.66      6.74 o
  -6  10   8       63.66       84.03      8.88 o
  -5  10   8      179.50      206.28     11.09 o
  -4  10   8      321.60      319.93     14.44 o
  -3  10   8      253.04      254.41     11.43 o
  -2  10   8      921.67      944.81     20.03 o
  -1  10   8       10.93        9.10      7.55 o
   0  10   8        5.67        3.75      3.29 o
   1  10   8       10.05        6.58      4.24 o
   2  10   8        4.09        0.00      3.60 o
   3  10   8       76.83       93.46      5.74 o
   4  10   8        8.25        5.83      3.66 o
   5  10   8       25.19       34.25      4.98 o
   6  10   8        2.58        0.83      4.86 o
  -6  11   8       12.39        9.58      7.19 o
  -5  11   8       24.15       40.39      7.77 o
  -4  11   8       15.79        6.09      5.90 o
  -3  11   8       54.26       55.71      7.34 o
  -2  11   8        3.91        3.18      5.31 o
  -1  11   8        0.52       14.13      5.39 o
   0  11   8       10.18       13.46      4.22 o
   1  11   8      218.05      190.28      7.50 o
   2  11   8      372.37      375.56     14.37 o
   3  11   8        5.25        8.00      4.34 o
   4  11   8       11.96       23.32      5.86 o
   5  11   8       21.67       30.70      4.35 o
  -3  12   8      174.17      164.23     10.56 o
  -2  12   8       99.86       86.33     16.47 o
  -1  12   8       86.77       89.20      8.22 o
   0  12   8        3.91        5.34      5.54 o
   1  12   8      103.17       85.40      6.54 o
 -13   1   9       47.32       65.54      7.72 o
 -12   1   9       11.71       14.39      5.61 o
 -11   1   9       71.92       81.15      9.27 o
 -10   1   9      213.48      187.92      9.71 o
  -9   1   9       45.71       47.14      5.71 o
  -8   1   9      334.20      340.64      9.47 o
  -7   1   9      712.01      696.25     14.02 o
  -6   1   9       77.11       90.03      4.68 o
  -5   1   9        1.34        2.09      2.18 o
  -4   1   9     2486.85     2485.19     32.00 o
  -3   1   9     3711.48     3927.88     44.54 o
  -2   1   9       13.98       31.36      3.29 o
  -1   1   9      278.77      210.32      4.46 o
   0   1   9      224.64      277.21      5.38 o
   1   1   9        5.20        0.00      1.50 o
   2   1   9      362.24      318.05      6.18 o
   3   1   9     2296.37     2170.47     31.40 o
   4   1   9       80.53      108.91      4.07 o
   5   1   9        9.38        7.79      2.57 o
   6   1   9       14.85       18.13      3.34 o
   7   1   9      673.79      655.63     12.70 o
   8   1   9      139.73      145.57     11.34 o
   9   1   9       34.27       38.10     11.03 o
  10   1   9      830.08      817.93     31.78 o
  11   1   9       35.01       18.70      9.88 o
  12   1   9        7.83       13.38     15.60 o
 -13   2   9       55.32       82.69      8.86 o
 -12   2   9       12.22       13.95      6.13 o
 -11   2   9      110.44      110.06      8.66 o
 -10   2   9       68.35       62.05      8.96 o
  -9   2   9      174.23      169.79      8.02 o
  -8   2   9      248.32      254.59      8.28 o
  -7   2   9       50.90       48.48      4.01 o
  -6   2   9        3.02        3.06      2.39 o
  -5   2   9     1276.68     1268.21     15.72 o
  -4   2   9      187.51      196.56      5.30 o
  -3   2   9      698.09      630.20      9.50 o
  -2   2   9     8212.21     8197.95     86.19 o
  -1   2   9      163.26      177.41      4.24 o
   0   2   9     1839.87     1956.19     21.72 o
   1   2   9      172.74      183.84      6.34 o
   2   2   9        6.37        5.09      1.64 o
   3   2   9       90.53       97.32      4.13 o
   4   2   9      211.51      248.09      5.77 o
   5   2   9      203.17      203.15      8.44 o
   6   2   9      162.78      146.03      6.44 o
   7   2   9       53.89       78.44      5.57 o
   8   2   9       12.58       12.97      5.23 o
   9   2   9      455.42      424.93     19.16 o
  10   2   9       88.44      101.93     17.74 o
  11   2   9        0.22        0.00      7.67 o
 -13   3   9        0.32        0.00      6.06 o
 -12   3   9       68.14       67.08      8.04 o
 -11   3   9        5.76        9.00      5.53 o
 -10   3   9       13.71       17.21      5.10 o
  -9   3   9      282.89      265.21      9.69 o
  -8   3   9        1.33        0.00      3.60 o
  -7   3   9     1083.89     1022.06     16.15 o
  -6   3   9       75.58       68.92      4.12 o
  -5   3   9       33.17       29.45      3.27 o
  -4   3   9      894.96      956.49     12.57 o
  -3   3   9       53.44       73.17      3.02 o
  -2   3   9     1421.71     1574.18     15.81 o
  -1   3   9      189.44      156.87      4.87 o
   0   3   9      256.27      245.50      5.35 o
   1   3   9      271.72      255.66      5.52 o
   2   3   9       60.04       47.49      2.99 o
   3   3   9      925.16      931.56     15.15 o
   4   3   9       28.86       30.88      4.35 o
   5   3   9        0.58        3.63      2.49 o
   6   3   9       10.77        6.43      3.58 o
   7   3   9        0.01        2.79      3.75 o
   8   3   9      218.16      239.63     10.80 o
   9   3   9       77.68       54.47      9.36 o
  10   3   9       40.73       30.82      8.15 o
  11   3   9       27.43       19.57      7.96 o
 -12   4   9      179.74      178.60     10.72 o
 -11   4   9      267.80      269.88     11.84 o
 -10   4   9      353.88      340.09     11.58 o
  -9   4   9        0.05        0.00      4.33 o
  -8   4   9        1.51        0.00      3.61 o
  -7   4   9       25.49       22.91      3.95 o
  -6   4   9      159.54      158.61      5.71 o
  -5   4   9       15.87       11.73      2.76 o
  -4   4   9       31.58       40.18      2.95 o
  -3   4   9      971.29      981.18     11.79 o
  -2   4   9      127.62      117.16      3.89 o
  -1   4   9      187.78      228.66      6.37 o
   0   4   9      235.74      274.61      5.69 o
   1   4   9       46.69       75.27      3.00 o
   2   4   9      374.19      343.23      8.34 o
   3   4   9      229.24      236.87      8.51 o
   4   4   9     1910.27     1953.49     26.28 o
   5   4   9     1336.01     1377.44     20.33 o
   6   4   9      654.85      641.19     13.69 o
   7   4   9       25.48       22.07      4.85 o
   8   4   9        5.61        5.51      5.23 o
   9   4   9       86.72       67.07     11.62 o
  10   4   9       12.19       14.61      7.36 o
  11   4   9        0.83        0.00      6.86 o
 -12   5   9       11.49       25.47     10.22 o
 -11   5   9        0.40        4.94      7.59 o
 -10   5   9       21.31       21.35      5.32 o
  -9   5   9       57.46       56.63      5.95 o
  -8   5   9      144.74      130.39      9.63 o
  -7   5   9      187.22      168.98      6.85 o
  -6   5   9        1.03        0.99      2.93 o
  -5   5   9      764.53      716.29     11.99 o
  -4   5   9      565.67      541.51      9.04 o
  -3   5   9      723.64      679.40     11.36 o
  -2   5   9     1272.43     1333.63     17.96 o
  -1   5   9     2203.12     2193.04     31.16 o
   0   5   9     3053.61     3053.04     37.79 o
   1   5   9     3739.93     3815.65     57.38 o
   2   5   9     2363.90     2244.87     32.50 o
   3   5   9      231.09      234.30      5.47 o
   4   5   9      149.08      131.72      5.91 o
   5   5   9      912.76      941.72     19.81 o
   6   5   9       15.87       18.90      4.29 o
   7   5   9       84.32       77.51      6.92 o
   8   5   9      214.07      207.39     10.31 o
   9   5   9      329.02      298.22     15.53 o
  10   5   9       50.81       31.19      8.53 o
 -11   6   9      293.64      270.24     16.55 o
 -10   6   9      140.54      169.43     12.84 o
  -9   6   9       23.58        6.75      7.39 o
  -8   6   9       11.56        5.75      5.79 o
  -7   6   9        2.20        2.38      5.34 o
  -6   6   9        0.81        4.50      3.46 o
  -5   6   9       43.58       55.98      5.14 o
  -4   6   9       20.75       17.10      3.65 o
  -3   6   9       76.99       87.67      4.40 o
  -2   6   9        4.10        3.85      2.30 o
  -1   6   9        0.56        2.36      4.00 o
   0   6   9      123.68      113.65      6.95 o
   1   6   9      460.14      466.03     21.74 o
   2   6   9      499.72      463.71     14.81 o
   3   6   9     1052.59     1038.55     21.82 o
   4   6   9     3510.49     3434.88     43.19 o
   5   6   9      642.17      594.81     17.15 o
   6   6   9      260.01      225.96      8.76 o
   7   6   9      155.34      146.82      9.58 o
   8   6   9        0.41        0.00      4.93 o
   9   6   9        0.04        0.00      6.40 o
  10   6   9       18.06       10.91      8.49 o
 -11   7   9        3.61        4.09     10.52 o
 -10   7   9       87.96       96.35     12.00 o
  -9   7   9      287.00      333.31     14.66 o
  -8   7   9      205.07      196.46     11.33 o
  -7   7   9      230.86      212.67     11.37 o
  -6   7   9      335.54      346.83     21.32 o
  -5   7   9      734.97      755.37     17.38 o
  -4   7   9      616.56      594.27     12.19 o
  -3   7   9      238.72      235.26      7.09 o
  -2   7   9      646.08      678.19     12.10 o
  -1   7   9     1715.23     1780.02     26.25 o
   0   7   9      592.53      625.16     22.49 o
   1   7   9      935.44      950.48     23.16 o
   2   7   9      284.58      273.48     12.08 o
   3   7   9        0.94        1.58      5.78 o
   4   7   9      470.73      470.72     11.12 o
   5   7   9      244.23      243.73     11.91 o
   6   7   9       76.62       81.18      7.83 o
   7   7   9        1.75        0.00      4.44 o
   8   7   9        6.19        4.66      5.44 o
   9   7   9       14.06        8.27      7.56 o
 -10   8   9       31.37       34.87     15.64 o
  -9   8   9       24.20       23.21      8.54 o
  -8   8   9       53.87       51.90      8.10 o
  -7   8   9        3.32        1.14      6.06 o
  -6   8   9        2.23        0.00      6.16 o
  -5   8   9       59.07       59.41      6.42 o
  -4   8   9      145.79      161.95      7.14 o
  -3   8   9      190.00      196.56      7.35 o
  -2   8   9        9.29       11.23      3.55 o
  -1   8   9      219.07      244.25      8.42 o
   0   8   9      936.80      843.37     16.47 o
   1   8   9      889.05      850.46     25.82 o
   2   8   9      286.83      266.79     14.78 o
   3   8   9     1016.55     1017.85     29.48 o
   4   8   9      107.87      106.55      6.74 o
   5   8   9       16.53        7.19      3.66 o
   6   8   9       65.10       69.48      6.82 o
   7   8   9       91.66       88.79      7.13 o
   8   8   9       14.48       18.11      5.71 o
  -9   9   9       40.25       23.29      9.35 o
  -8   9   9      111.67      137.60     12.90 o
  -7   9   9       23.66       11.65     11.27 o
  -6   9   9      320.62      311.35     13.42 o
  -5   9   9        0.27        1.07      4.51 o
  -4   9   9       75.02       65.47      6.45 o
  -3   9   9        1.70        2.00      3.83 o
  -2   9   9      408.00      389.52      9.93 o
  -1   9   9       17.41       98.72      9.67 o
   0   9   9      554.95      546.86     12.76 o
   1   9   9       97.34      115.68     13.90 o
   2   9   9        0.02        5.17      7.22 o
   3   9   9       99.46      107.86     11.99 o
   4   9   9      285.44      281.67      9.14 o
   5   9   9       65.51       59.07     10.48 o
   6   9   9        7.65       10.71      3.58 o
   7   9   9       67.83       80.81      6.86 o
  -7  10   9       81.58       96.95      9.83 o
  -6  10   9       21.76        9.62      6.28 o
  -5  10   9       55.47       51.80      7.47 o
  -4  10   9       76.37       75.49      7.95 o
  -3  10   9      131.52      120.71      9.84 o
  -2  10   9      112.07      126.49     10.37 o
  -1  10   9        0.72       17.81      5.46 o
   0  10   9      641.56      662.18     21.01 o
   1  10   9      802.11      818.20     16.83 o
   2  10   9       20.28       19.79      6.82 o
   3  10   9       44.97       52.42      4.32 o
   4  10   9        3.11        0.70      4.01 o
   5  10   9        9.90       11.81      4.19 o
   6  10   9        0.50        2.95      3.42 o
  -5  11   9      289.94      321.04     14.35 o
  -4  11   9      117.09      124.72      9.56 o
  -3  11   9        0.21        0.00      5.24 o
  -2  11   9        0.12        0.00      5.00 o
  -1  11   9        1.41        6.29      4.78 o
   0  11   9      279.83      259.25      8.68 o
   1  11   9      132.15      155.64      8.56 o
   2  11   9       43.41       44.90      5.11 o
   3  11   9       35.37       35.94      5.95 o
   4  11   9       22.94       25.67      6.09 o
 -13   0  10        1.34       17.17     15.98 o
 -12   0  10      141.68      152.16     16.33 o
 -11   0  10        0.51       72.50     12.08 o
 -10   0  10      487.80      462.72     23.03 o
  -9   0  10     1552.93     1562.78     38.08 o
  -8   0  10        0.42        0.00      4.28 o
  -7   0  10        2.22        0.00      3.75 o
  -6   0  10      165.15      156.67      9.02 o
  -5   0  10      472.88      477.21     13.05 o
  -4   0  10     1113.60     1247.80     24.37 o
  -3   0  10     9220.23    10150.56    211.76 o
  -2   0  10     2253.42     2604.82     38.87 o
  -1   0  10       23.26       37.46      3.52 o
   0   0  10       25.25       32.20      5.12 o
   1   0  10      478.96      504.49     11.76 o
   2   0  10     1733.74     1754.27     30.55 o
   3   0  10     3877.66     4060.47     64.73 o
   4   0  10        3.61        0.60      3.40 o
   5   0  10     1271.55     1277.64     24.88 o
   6   0  10       95.10      100.56      6.65 o
   7   0  10      255.33      259.33     10.36 o
   8   0  10        0.58       28.75     12.85 o
   9   0  10      132.15      151.55     20.03 o
  10   0  10      262.04      323.43     28.75 o
  11   0  10       17.68       29.36     14.99 o
 -13   1  10       46.08       77.61      8.68 o
 -12   1  10       60.99       78.51     10.15 o
 -11   1  10      337.87      380.39     13.96 o
 -10   1  10      212.10      223.93     12.47 o
  -9   1  10      537.55      537.41     15.20 o
  -8   1  10        2.58        0.96      3.25 o
  -7   1  10        7.24        7.64      2.95 o
  -6   1  10       15.55       20.36      3.02 o
  -5   1  10      651.50      631.33     11.69 o
  -4   1  10      313.58      311.60      7.52 o
  -3   1  10     2760.01     2909.30     35.39 o
  -2   1  10     1269.56     1374.34     16.02 o
  -1   1  10      262.72      245.58      5.20 o
   0   1  10        6.45        9.36      1.99 o
   1   1  10      258.85      223.45      7.45 o
   2   1  10      369.75      311.31      6.86 o
   3   1  10     2548.31     2595.38     32.81 o
   4   1  10      820.78      845.89     12.57 o
   5   1  10       24.53       26.48      3.05 o
   6   1  10      180.46      166.24      5.55 o
   7   1  10     1758.49     1748.86     27.70 o
   8   1  10      500.27      482.46     17.06 o
   9   1  10      332.00      318.45     25.23 o
  10   1  10        2.34       34.00     10.16 o
  11   1  10       39.15       37.09     13.99 o
 -13   2  10       38.40       23.44      7.25 o
 -12   2  10       35.26       26.02      6.69 o
 -11   2  10       15.88       19.09      6.04 o
 -10   2  10      338.52      353.20     11.60 o
  -9   2  10       34.19       19.05      5.47 o
  -8   2  10      516.60      528.12     12.03 o
  -7   2  10      106.21       99.20      5.52 o
  -6   2  10      184.19      162.31      5.71 o
  -5   2  10      193.44      200.58      6.40 o
  -4   2  10       77.29       89.88      3.85 o
  -3   2  10       31.65       25.54      2.70 o
  -2   2  10      471.95      450.53      7.47 o
  -1   2  10      474.63      443.89      7.55 o
   0   2  10       11.71        9.66      1.99 o
   1   2  10      112.00      118.48      3.65 o
   2   2  10      304.36      321.05      6.34 o
   3   2  10      131.05      140.40      4.94 o
   4   2  10       74.45       97.72      4.24 o
   5   2  10      123.17      120.47      4.94 o
   6   2  10      176.73      150.83      8.10 o
   7   2  10      170.40      193.14      8.72 o
   8   2  10      132.55      154.83     12.30 o
   9   2  10       31.74       42.78     18.89 o
  10   2  10      223.05      249.39     17.83 o
  11   2  10      195.10      201.05     17.31 o
 -12   3  10       18.59       15.14      6.38 o
 -11   3  10       14.44        9.17      5.63 o
 -10   3  10      154.13      144.51      8.23 o
  -9   3  10       57.80       58.64      5.94 o
  -8   3  10      376.86      392.54     11.75 o
  -7   3  10        1.01        3.66      3.38 o
  -6   3  10      441.53      440.72      8.79 o
  -5   3  10       92.78      104.57      4.31 o
  -4   3  10      233.48      236.12      5.55 o
  -3   3  10     1064.60     1063.03     16.11 o
  -2   3  10      295.87      264.02      7.66 o
  -1   3  10       20.28       34.40      2.87 o
   0   3  10      128.69       93.78      3.69 o
   1   3  10      873.74      822.82     12.80 o
   2   3  10     1713.17     1722.08     24.84 o
   3   3  10      989.41      977.25     16.10 o
   4   3  10      470.12      465.21     14.46 o
   5   3  10     1504.95     1558.73     24.60 o
   6   3  10     1128.08     1152.38     20.24 o
   7   3  10      317.72      297.57     11.59 o
   8   3  10       46.52       28.23      6.20 o
   9   3  10      115.35       88.04     10.15 o
  10   3  10        6.58        0.00      6.68 o
  11   3  10        7.64        3.81      8.66 o
 -12   4  10       17.76        6.69      7.28 o
 -11   4  10       11.05       11.02      5.94 o
 -10   4  10        0.21        3.00      4.83 o
  -9   4  10      241.99      244.80      9.63 o
  -8   4  10      365.26      342.62     10.86 o
  -7   4  10        1.31        1.89      3.48 o
  -6   4  10       58.33       65.18      6.17 o
  -5   4  10      350.92      320.47      7.62 o
  -4   4  10      752.26      783.81     12.65 o
  -3   4  10      168.70      161.46      4.81 o
  -2   4  10      841.74      922.00     12.90 o
  -1   4  10      532.52      526.97      9.43 o
   0   4  10      243.37      250.96      6.53 o
   1   4  10     1154.85     1122.59     16.22 o
   2   4  10       54.86       45.24      3.54 o
   3   4  10      264.60      275.66      6.80 o
   4   4  10      109.10      116.40      4.94 o
   5   4  10      189.18      195.24      9.03 o
   6   4  10        0.15        0.00      3.51 o
   7   4  10       18.95       10.36      6.19 o
   8   4  10      175.23      158.77      9.53 o
   9   4  10      135.47      147.13     16.62 o
  10   4  10        8.75        0.00      6.98 o
 -12   5  10        1.41        6.36      8.28 o
 -11   5  10       22.15       16.30      8.64 o
 -10   5  10       11.33        4.36      6.51 o
  -9   5  10        1.60        0.00      5.47 o
  -8   5  10       52.86       48.25      5.68 o
  -7   5  10      134.44      128.29      6.56 o
  -6   5  10       24.62       18.21      3.52 o
  -5   5  10       78.03       73.14      4.03 o
  -4   5  10        8.08        7.85      2.60 o
  -3   5  10       14.63        6.92      2.62 o
  -2   5  10       37.77       31.44      2.91 o
  -1   5  10      109.95      104.48      4.92 o
   0   5  10       14.91       22.01      2.46 o
   1   5  10      115.33      125.05      3.98 o
   2   5  10        4.06        7.47      2.13 o
   3   5  10       93.40       96.19      3.95 o
   4   5  10      287.23      286.11      7.28 o
   5   5  10      684.86      685.52     14.08 o
   6   5  10      479.08      447.79     12.30 o
   7   5  10       13.62        2.40      4.84 o
   8   5  10      119.78      120.13      8.66 o
   9   5  10       24.20       28.10      7.98 o
  10   5  10       29.40       42.67      9.14 o
 -11   6  10        9.92        8.76      9.20 o
 -10   6  10        9.42        3.43      6.62 o
  -9   6  10       27.09       18.33      6.65 o
  -8   6  10        2.59        0.00      5.56 o
  -7   6  10      129.96      115.52      7.98 o
  -6   6  10      100.70       92.09      6.91 o
  -5   6  10      257.43      252.00      9.57 o
  -4   6  10      239.92      263.19      7.97 o
  -3   6  10      189.81      180.39     11.70 o
  -2   6  10        7.50        3.63      2.41 o
  -1   6  10       10.89        1.38      3.09 o
   0   6  10      326.24      330.73      8.56 o
   1   6  10      517.56      523.86     16.03 o
   2   6  10      339.80      340.86     13.34 o
   3   6  10        4.74       12.08      2.60 o
   4   6  10        1.09        0.00      3.06 o
   5   6  10      243.34      256.77      8.78 o
   6   6  10        5.28        2.53      4.45 o
   7   6  10        4.55        0.00      4.59 o
   8   6  10        1.07        0.00      5.02 o
   9   6  10      108.90       97.72     10.80 o
 -10   7  10       75.42      101.84     17.05 o
  -9   7  10       99.89       86.18      9.48 o
  -8   7  10        1.90        0.00      5.36 o
  -7   7  10        5.40        0.07      5.73 o
  -6   7  10      279.58      276.68     10.92 o
  -5   7  10      307.06      281.95     10.30 o
  -4   7  10      160.05      154.78      7.67 o
  -3   7  10      157.72      162.89      7.26 o
  -2   7  10        0.04        3.01      5.51 o
  -1   7  10      129.38      140.34      6.33 o
   0   7  10      413.61      448.75     11.34 o
   1   7  10      216.78      202.67     10.73 o
   2   7  10       95.09       86.96      8.35 o
   3   7  10      690.98      690.81     23.24 o
   4   7  10       13.22       21.90      3.40 o
   5   7  10       74.08       72.77      5.77 o
   6   7  10       28.70       11.98      4.48 o
   7   7  10       51.60       49.72      6.15 o
   8   7  10       20.41       11.06      5.77 o
   9   7  10        3.70        0.00      8.28 o
  -9   8  10       12.74        0.13     10.42 o
  -8   8  10      352.86      368.79     15.79 o
  -7   8  10      132.17      122.25      9.85 o
  -6   8  10      101.89      124.47      9.64 o
  -5   8  10      180.97      197.17      9.19 o
  -4   8  10      138.84      139.16      7.69 o
  -3   8  10       74.97       86.29      5.66 o
  -2   8  10      398.12      357.00     11.48 o
  -1   8  10       27.19       20.75      7.80 o
   0   8  10      153.62      153.75      6.28 o
   1   8  10      297.36      270.54     14.91 o
   2   8  10       17.87       23.49      8.02 o
   3   8  10       50.83       61.30     14.52 o
   4   8  10        0.86       16.59      7.61 o
   5   8  10       11.22       14.96      4.01 o
   6   8  10        0.35        0.00      3.77 o
   7   8  10        5.57        0.72      4.68 o
   8   8  10       97.86      111.44      9.39 o
  -8   9  10        7.56        2.39      8.41 o
  -7   9  10       97.99      111.97     11.85 o
  -6   9  10      202.98      196.67     11.60 o
  -5   9  10        1.86       13.91      6.48 o
  -4   9  10       21.65       35.27      5.75 o
  -3   9  10        1.51        0.26      4.87 o
  -2   9  10      142.90      146.51      9.22 o
  -1   9  10      287.49      315.72     12.38 o
   0   9  10        5.84        8.15      9.46 o
   1   9  10       85.52      116.44     11.61 o
   2   9  10      427.48      364.24     17.58 o
   3   9  10      174.98      169.97     13.62 o
   4   9  10      143.32      147.63     15.50 o
   5   9  10      277.06      284.44      8.53 o
   6   9  10       72.34       74.66      9.38 o
   7   9  10       36.05       46.69      6.04 o
  -7  10  10       86.44       85.01     13.98 o
  -6  10  10       66.95       67.85     10.80 o
  -5  10  10       13.46       30.97      7.08 o
  -4  10  10      116.10      116.71      8.89 o
  -3  10  10       79.98       88.98      7.01 o
  -2  10  10       76.01       79.51      9.24 o
  -1  10  10      303.24      293.51     14.75 o
   0  10  10      521.14      519.87     13.07 o
   1  10  10      110.37       91.66     11.28 o
   2  10  10       41.64       55.49      9.61 o
   3  10  10        0.85       13.51     10.44 o
   4  10  10       24.91       15.82     13.99 o
   5  10  10       39.53       39.21      5.58 o
  -5  11  10        8.61        0.48      6.47 o
  -4  11  10        4.93        0.00      5.53 o
  -3  11  10       79.32       88.93      8.39 o
  -2  11  10      221.22      215.54     13.31 o
  -1  11  10       67.98       75.03      6.88 o
   0  11  10        3.97        3.67      3.43 o
   1  11  10      123.30      111.35     13.64 o
   2  11  10       95.27       96.95     22.94 o
   3  11  10      174.58      134.57     25.08 o
 -13   1  11       11.72       12.66      7.55 o
 -12   1  11       26.57       30.87      8.12 o
 -11   1  11       20.02       21.46      6.88 o
 -10   1  11        0.90        0.00      5.34 o
  -9   1  11     1026.38     1010.10     22.13 o
  -8   1  11       54.87       62.49      6.16 o
  -7   1  11     2616.09     2555.52     35.06 o
  -6   1  11      486.76      445.72     10.83 o
  -5   1  11      335.52      329.21      8.31 o
  -4   1  11       22.07       36.99      3.33 o
  -3   1  11      108.81      132.88      4.62 o
  -2   1  11      679.43      762.68     16.41 o
  -1   1  11       17.66       18.66      2.29 o
   0   1  11       93.73       86.68      3.41 o
   1   1  11       47.53       33.82      2.71 o
   2   1  11        0.93        0.11      2.02 o
   3   1  11       31.29       13.03      2.61 o
   4   1  11      147.96      146.11      4.88 o
   5   1  11        1.16        0.00      2.40 o
   6   1  11        5.06        8.38      3.06 o
   7   1  11      323.61      330.60     11.20 o
   8   1  11      605.11      602.84     23.75 o
   9   1  11       72.36       66.39     11.44 o
  10   1  11       86.19       97.55     17.74 o
  11   1  11        3.42        0.00     12.54 o
 -12   2  11        5.86        0.19      6.97 o
 -11   2  11       10.45        7.90      6.64 o
 -10   2  11      294.32      249.26     12.57 o
  -9   2  11      469.21      466.94     14.33 o
  -8   2  11       11.11       11.90      4.10 o
  -7   2  11      118.21      119.32      6.14 o
  -6   2  11       87.24      108.97      5.07 o
  -5   2  11      332.75      338.90      8.48 o
  -4   2  11      306.81      287.75      6.69 o
  -3   2  11      674.32      651.68     10.74 o
  -2   2  11      767.20      725.92     10.55 o
  -1   2  11      260.61      221.72      5.28 o
   0   2  11        0.06        0.00      1.54 o
   1   2  11      217.21      187.48      4.61 o
   2   2  11        7.50        4.42      2.17 o
   3   2  11      260.36      272.45      7.15 o
   4   2  11       16.01       11.79      3.33 o
   5   2  11       58.69       55.37      4.74 o
   6   2  11      384.36      354.26     10.09 o
   7   2  11     1041.79     1004.47     23.13 o
   8   2  11      114.30       96.72     11.03 o
   9   2  11      189.47      189.21     12.54 o
  10   2  11       15.48       23.73     11.70 o
  11   2  11       56.79       61.88     18.58 o
 -12   3  11       11.52       11.61      6.85 o
 -11   3  11      112.05      124.68     10.56 o
 -10   3  11        0.33        0.00      5.67 o
  -9   3  11      101.38       99.41     10.87 o
  -8   3  11     1548.16     1516.78     26.04 o
  -7   3  11     1692.19     1594.11     24.28 o
  -6   3  11      458.74      462.99      9.87 o
  -5   3  11     1532.39     1439.37     20.02 o
  -4   3  11      342.30      360.48      8.00 o
  -3   3  11        0.06        1.56      1.63 o
  -2   3  11      433.19      461.53     10.00 o
  -1   3  11      406.84      391.36      7.88 o
   0   3  11      121.30      115.84      4.55 o
   1   3  11      919.58      943.16     15.85 o
   2   3  11      934.25      990.54     16.37 o
   3   3  11      283.80      308.69      7.60 o
   4   3  11      142.80      142.78      5.57 o
   5   3  11      157.33      174.19      9.47 o
   6   3  11      476.73      524.24     13.52 o
   7   3  11       58.52       72.41      7.17 o
   8   3  11       50.86       43.95      8.05 o
   9   3  11       13.48       16.29      7.35 o
  10   3  11      167.08      164.26     16.75 o
 -12   4  11       63.07       79.71     11.66 o
 -11   4  11      290.93      298.92     17.08 o
 -10   4  11      246.50      237.44     17.97 o
  -9   4  11      158.30      139.74      9.04 o
  -8   4  11      137.35      149.73      7.78 o
  -7   4  11        8.79        8.76      3.89 o
  -6   4  11      531.52      511.40     11.10 o
  -5   4  11      197.90      200.40      6.56 o
  -4   4  11        0.43        0.00      1.78 o
  -3   4  11        4.06        6.17      2.80 o
  -2   4  11        0.85        0.03      2.22 o
  -1   4  11       44.71       42.35      3.21 o
   0   4  11      340.57      329.16      7.36 o
   1   4  11      686.73      686.84     11.64 o
   2   4  11      388.17      333.19      9.28 o
   3   4  11      316.29      289.11      7.28 o
   4   4  11     1337.09     1357.12     24.03 o
   5   4  11       97.41      100.21      7.41 o
   6   4  11      623.09      575.05     15.71 o
   7   4  11     1331.61     1333.28     28.23 o
   8   4  11      919.13      937.65     22.97 o
   9   4  11       35.16       43.49     12.02 o
  10   4  11       36.52       15.27      8.16 o
 -11   5  11      135.04      168.51     14.17 o
 -10   5  11       95.88       88.86     12.65 o
  -9   5  11      233.26      249.31     12.89 o
  -8   5  11      686.21      719.18     18.35 o
  -7   5  11     1323.07     1283.85     22.83 o
  -6   5  11      482.67      496.71     12.16 o
  -5   5  11       64.94       52.56      5.57 o
  -4   5  11        9.79       10.17      3.66 o
  -3   5  11      214.15      201.03      7.38 o
  -2   5  11       83.83       86.19      4.28 o
  -1   5  11        2.88        0.58      2.46 o
   0   5  11       89.30       88.42      3.78 o
   1   5  11      323.37      302.79      8.00 o
   2   5  11     1399.79     1365.18     18.43 o
   3   5  11      325.55      333.76      7.73 o
   4   5  11       18.72       21.55      4.51 o
   5   5  11      558.65      576.04     13.85 o
   6   5  11      723.82      767.62     18.80 o
   7   5  11      243.57      277.75     14.02 o
   8   5  11      155.03      201.99     10.60 o
   9   5  11      259.48      310.83     19.62 o
  10   5  11      220.96      232.21     15.34 o
 -11   6  11      105.95      117.01     19.13 o
 -10   6  11       62.85       46.88      9.62 o
  -9   6  11       72.75       71.98      9.03 o
  -8   6  11       17.08       14.90      6.42 o
  -7   6  11      294.08      297.23     11.58 o
  -6   6  11       46.05       50.34      6.17 o
  -5   6  11       46.87       47.45      5.76 o
  -4   6  11       51.81       43.36      4.77 o
  -3   6  11      183.33      171.04      6.88 o
  -2   6  11      132.99      125.11      5.70 o
  -1   6  11      637.93      642.60     13.01 o
   0   6  11      153.71      166.13      5.28 o
   1   6  11      908.36      945.22     14.67 o
   2   6  11     1372.97     1400.70     22.09 o
   3   6  11      981.05      955.00     20.13 o
   4   6  11      224.33      216.75      7.78 o
   5   6  11      624.87      629.11     15.69 o
   6   6  11      877.92      905.42     20.75 o
   7   6  11      549.68      569.83     16.48 o
   8   6  11      479.69      491.88     15.96 o
   9   6  11       29.38       34.81      8.63 o
 -10   7  11        5.71       20.76      8.39 o
  -9   7  11       40.20       36.87      9.11 o
  -8   7  11      135.76      137.68     10.71 o
  -7   7  11        4.86       15.64      5.59 o
  -6   7  11      957.01      987.74     27.59 o
  -5   7  11      117.11      102.27      7.34 o
  -4   7  11        0.61        0.00      3.90 o
  -3   7  11      224.47      216.78      8.63 o
  -2   7  11     1115.61     1089.70     20.67 o
  -1   7  11      102.56      105.34     22.99 o
   0   7  11      148.99      163.17      6.63 o
   1   7  11      446.93      402.46     16.05 o
   2   7  11      224.04      217.95     11.52 o
   3   7  11       15.36       23.97      8.23 o
   4   7  11       28.19       30.05      4.35 o
   5   7  11      577.86      555.82     16.11 o
   6   7  11      393.53      419.12     12.91 o
   7   7  11      450.37      459.92     14.63 o
   8   7  11      202.48      208.79     10.61 o
  -9   8  11        1.03        3.67     11.85 o
  -8   8  11       17.78       35.94      7.86 o
  -7   8  11        0.21        0.00      6.08 o
  -6   8  11       21.73       26.67      6.10 o
  -5   8  11      460.30      418.31     13.22 o
  -4   8  11      209.84      211.47      9.32 o
  -3   8  11        0.02        0.34      3.82 o
  -2   8  11      149.52      153.40      7.04 o
  -1   8  11       54.01       74.44     10.14 o
   0   8  11      180.96      179.84      8.69 o
   1   8  11       59.28       60.19      9.65 o
   2   8  11       25.12       17.69      7.99 o
   3   8  11      112.88      135.76     12.40 o
   4   8  11      265.40      242.68     18.97 o
   5   8  11      266.60      285.89      9.73 o
   6   8  11      178.12      218.25     11.90 o
   7   8  11      227.26      277.07     11.43 o
  -8   9  11       56.66       41.10     11.98 o
  -7   9  11      158.75      168.52     21.63 o
  -6   9  11      162.47      168.61     12.16 o
  -5   9  11      139.17      159.71     12.67 o
  -4   9  11      316.40      317.92     11.44 o
  -3   9  11       25.66       28.67      8.75 o
  -2   9  11        0.38        3.87      3.79 o
  -1   9  11       12.87       11.53      5.74 o
   0   9  11        7.01       11.94      5.05 o
   1   9  11       22.73       27.31     11.80 o
   2   9  11        2.17        9.73      7.86 o
   3   9  11      110.76       72.04     13.35 o
   4   9  11       23.10        0.00     10.40 o
   5   9  11      113.04      130.23      6.47 o
   6   9  11       74.98       95.22      6.39 o
  -6  10  11      186.42      191.37     14.45 o
  -5  10  11      158.13      153.72     18.10 o
  -4  10  11      109.87       94.04     10.66 o
  -3  10  11       16.72       17.26      5.26 o
  -2  10  11       46.59       55.16      5.36 o
  -1  10  11      127.10      145.40      7.24 o
   0  10  11       88.85       99.90      8.45 o
   1  10  11       63.71       91.11     20.80 o
   2  10  11      147.50      164.11     26.30 o
   3  10  11       20.19       15.34     10.73 o
   4  10  11        0.59       15.59     11.46 o
  -3  11  11       95.94       98.18      9.33 o
  -2  11  11       56.56       46.70     12.45 o
  -1  11  11       28.32       41.21      6.09 o
   0  11  11      192.42      160.21     11.76 o
   1  11  11       77.79       48.48     18.50 o
   2  11  11       42.74       49.70     20.64 o
 -12   0  12      166.79      203.87     18.49 o
 -11   0  12      122.42      168.29     16.38 o
 -10   0  12        2.64       29.17      9.50 o
  -9   0  12        0.11        0.00      8.15 o
  -8   0  12       35.61        9.70      4.75 o
  -7   0  12     2486.99     2492.99     46.49 o
  -6   0  12     2082.94     2022.95     38.13 o
  -5   0  12     4084.37     3967.56     66.19 o
  -4   0  12     1201.72     1152.14     23.72 o
  -3   0  12     5579.15     6081.12     85.70 o
  -2   0  12      344.47      348.59      9.60 o
  -1   0  12     1196.25     1436.61     24.01 o
   0   0  12       13.70        9.14      3.09 o
   1   0  12      612.52      640.79     14.62 o
   2   0  12      582.99      576.49     13.89 o
   3   0  12     1791.18     1743.01     31.48 o
   4   0  12      918.92      906.89     19.46 o
   5   0  12       43.86       36.79      5.05 o
   6   0  12      643.21      634.31     20.63 o
   7   0  12      382.88      373.44     27.37 o
   8   0  12       61.36       63.92     15.60 o
  10   0  12      293.22      284.13     27.68 o
 -12   1  12      305.38      330.57     15.68 o
 -11   1  12      191.43      184.94     11.92 o
 -10   1  12      321.28      270.22     13.17 o
  -9   1  12      289.15      281.77     12.79 o
  -8   1  12     1420.81     1341.84     22.17 o
  -7   1  12      538.03      493.55     10.85 o
  -6   1  12        8.49        4.57      2.58 o
  -5   1  12       12.08       11.06      3.05 o
  -4   1  12       23.40       28.86      3.20 o
  -3   1  12       92.36       88.06      3.93 o
  -2   1  12        2.43        0.00      2.22 o
  -1   1  12      597.15      603.30     13.69 o
   0   1  12      587.08      571.16      9.11 o
   1   1  12        5.36        3.23      2.30 o
   2   1  12      314.33      311.31      7.38 o
   3   1  12       40.13       38.00      3.40 o
   4   1  12        0.64        0.00      2.42 o
   5   1  12      148.15      163.30      6.04 o
   6   1  12       29.42       35.85      4.71 o
   7   1  12       86.08       77.78      7.29 o
   8   1  12      184.59      202.07     15.59 o
   9   1  12      394.32      366.93     30.28 o
  10   1  12       57.98       57.02     11.83 o
 -12   2  12      231.26      271.78     14.64 o
 -11   2  12      119.10      142.32     10.97 o
 -10   2  12        9.72        9.74      6.38 o
  -9   2  12       46.19       54.07      7.57 o
  -8   2  12       61.76       62.73      6.21 o
  -7   2  12      597.26      575.44     12.66 o
  -6   2  12     3563.41     3614.60     46.57 o
  -5   2  12     2107.03     2058.16     26.81 o
  -4   2  12      308.82      316.47      7.74 o
  -3   2  12     2181.56     2142.75     26.90 o
  -2   2  12     2532.96     2521.01     30.74 o
  -1   2  12      138.48      126.11      4.71 o
   0   2  12       88.10       80.07      3.24 o
   1   2  12       40.17       47.27      3.47 o
   2   2  12       40.10       40.91      3.62 o
   3   2  12       41.53       63.87      6.42 o
   4   2  12       18.09       12.37      3.80 o
   5   2  12       18.96       20.50      4.20 o
   6   2  12       27.86       23.09      5.43 o
   7   2  12       65.34       60.98      7.49 o
   8   2  12       59.71       77.73     16.10 o
   9   2  12       89.30      122.28     31.20 o
  10   2  12      234.36      216.52     21.72 o
 -12   3  12       24.90       23.53      9.70 o
 -11   3  12       41.97       54.20      8.64 o
 -10   3  12       67.69       40.54      7.85 o
  -9   3  12       58.98       44.02      9.80 o
  -8   3  12        4.19        0.00      4.31 o
  -7   3  12      722.41      705.81     14.18 o
  -6   3  12      129.10      102.08      5.58 o
  -5   3  12      232.18      224.19      7.18 o
  -4   3  12      414.71      399.83      8.59 o
  -3   3  12      564.36      544.63     10.65 o
  -2   3  12      109.32      106.29      4.53 o
  -1   3  12      199.02      188.99      5.83 o
   0   3  12      188.26      160.50      6.11 o
   1   3  12       21.31       12.27      2.79 o
   2   3  12       82.53       64.61      3.86 o
   3   3  12      575.15      580.99     12.34 o
   4   3  12      680.33      672.73     13.82 o
   5   3  12      161.57      161.19      7.14 o
   6   3  12      501.83      492.83     14.75 o
   7   3  12     1264.07     1312.58     28.23 o
   8   3  12       43.02       28.11      7.97 o
   9   3  12       32.54       36.99     19.27 o
  10   3  12      149.97      127.05     14.89 o
 -11   4  12       84.78      101.97     12.10 o
 -10   4  12      110.53      120.86     12.04 o
  -9   4  12       86.62       78.59     10.44 o
  -8   4  12        4.76       17.37      5.43 o
  -7   4  12        3.18        2.14      3.64 o
  -6   4  12       73.45       55.42      4.70 o
  -5   4  12      180.49      172.14      6.30 o
  -4   4  12      174.58      193.18      6.86 o
  -3   4  12       58.42       48.29      4.24 o
  -2   4  12     1346.25     1533.87     19.48 o
  -1   4  12      464.16      531.69     10.48 o
   0   4  12       41.47       47.01      3.64 o
   1   4  12       33.76       46.17      3.42 o
   2   4  12       14.22       15.16      2.85 o
   3   4  12       20.99       21.50      5.02 o
   4   4  12       32.64       24.94      6.28 o
   5   4  12      117.95      100.17      7.12 o
   6   4  12      859.49      858.94     20.57 o
   7   4  12       38.67       32.42      6.15 o
   8   4  12       94.62       98.87     10.42 o
   9   4  12      393.34      460.09     19.28 o
  10   4  12      215.23      222.59     17.78 o
 -11   5  12        1.94        2.78      7.48 o
 -10   5  12        0.00        3.50      7.58 o
  -9   5  12       93.59      107.17     11.54 o
  -8   5  12      159.77      146.27      9.04 o
  -7   5  12       86.21       81.79      7.42 o
  -6   5  12      297.38      322.96     13.57 o
  -5   5  12      599.09      624.74     15.58 o
  -4   5  12       32.36       33.37      4.51 o
  -3   5  12       51.80       39.46      4.90 o
  -2   5  12       48.75       46.57      4.31 o
  -1   5  12       23.26       25.35      3.76 o
   0   5  12        4.92        2.48      3.10 o
   1   5  12       91.84      105.84      4.49 o
   2   5  12      323.17      276.23      8.12 o
   3   5  12      195.56      199.80      7.20 o
   4   5  12      731.88      726.34     15.80 o
   5   5  12       56.13       35.52      5.62 o
   6   5  12       59.64       52.96      6.19 o
   7   5  12      338.19      297.58     12.16 o
   8   5  12       58.39       71.23      7.62 o
   9   5  12       28.29       37.01      9.03 o
 -10   6  12       34.38       31.29      9.10 o
  -9   6  12      149.07      160.22     13.07 o
  -8   6  12       10.17       21.69      6.00 o
  -7   6  12      238.24      247.49     10.95 o
  -6   6  12      121.55      114.92      7.76 o
  -5   6  12      212.33      162.72      8.32 o
  -4   6  12       19.78        8.63      3.98 o
  -3   6  12       97.42      107.96      6.91 o
  -2   6  12       64.31       57.75      5.82 o
  -1   6  12      466.95      456.90     12.71 o
   0   6  12       42.36       54.98      4.44 o
   1   6  12      112.46      112.67      4.52 o
   2   6  12       45.05       35.58      3.76 o
   3   6  12      503.59      523.21     12.16 o
   4   6  12       42.01       43.36      5.15 o
   5   6  12        2.97       10.95      4.47 o
   6   6  12        0.70        3.41      4.65 o
   7   6  12       24.36       10.51      5.40 o
   8   6  12       14.55       12.68      5.97 o
 -10   7  12        0.60        0.00      7.61 o
  -9   7  12        9.55       15.18      8.18 o
  -8   7  12       32.64       33.57      8.96 o
  -7   7  12       28.23       33.13      6.34 o
  -6   7  12      240.96      245.51     10.82 o
  -5   7  12      108.25      112.86      7.62 o
  -4   7  12       22.16       17.23      4.95 o
  -3   7  12      220.51      206.44      8.55 o
  -2   7  12      280.47      275.86     11.94 o
  -1   7  12      379.70      347.04     15.27 o
   0   7  12      169.88      204.61     15.64 o
   1   7  12       13.26        6.01      7.21 o
   2   7  12       20.95       23.04      8.91 o
   3   7  12      139.43      126.41     14.89 o
   4   7  12        2.01        0.00      4.00 o
   5   7  12      241.56      256.93      9.67 o
   6   7  12       32.60       39.33     10.48 o
   7   7  12      156.05      163.61      9.73 o
   8   7  12      113.21      117.23      8.88 o
  -9   8  12        2.62        0.00      9.23 o
  -8   8  12       17.76       30.80      9.72 o
  -7   8  12      379.36      395.02     18.28 o
  -6   8  12      539.07      524.37     21.06 o
  -5   8  12       86.47       94.76      7.46 o
  -4   8  12      130.90      120.49      7.53 o
  -3   8  12       59.38       61.25      7.55 o
  -2   8  12       23.94       15.71      4.09 o
  -1   8  12        0.97        4.66      5.08 o
   0   8  12      144.71      119.37      7.65 o
   1   8  12      103.82       82.75     10.49 o
   2   8  12       14.51       26.11      9.98 o
   3   8  12        0.06        0.00      9.14 o
   4   8  12        2.31        5.70      9.73 o
   5   8  12       63.27       54.94      5.08 o
   6   8  12      207.87      229.20      9.47 o
   7   8  12       22.18       24.20      5.78 o
  -7   9  12        1.00        2.16      9.07 o
  -6   9  12        4.66        1.26      7.04 o
  -5   9  12        1.51        0.00      5.00 o
  -4   9  12        8.35        4.86      5.88 o
  -3   9  12       19.74       28.34      5.53 o
  -2   9  12      151.96      146.28      7.38 o
  -1   9  12      197.25      227.95     10.76 o
   0   9  12      198.45      223.96      9.88 o
   1   9  12      145.89      159.51     16.15 o
   2   9  12       12.97        4.33      9.71 o
   3   9  12       34.70       30.11     20.34 o
   4   9  12       88.96       85.78     14.24 o
   5   9  12        0.12        0.00     10.82 o
  -5  10  12      212.74      218.32     18.05 o
  -4  10  12      101.20      112.62     11.15 o
  -3  10  12       64.44       69.62      7.02 o
  -2  10  12       22.84       29.14      5.31 o
  -1  10  12      113.71       92.19      6.15 o
   0  10  12        2.83        3.83      5.23 o
   1  10  12      186.38      168.51     26.76 o
   2  10  12      124.39      148.21     17.17 o
   3  10  12       48.57       76.13     17.20 o
 -12   1  13       16.94       28.86      8.37 o
 -11   1  13        6.26       15.81      8.94 o
 -10   1  13       12.74       23.09      6.86 o
  -9   1  13       87.51       77.29      8.27 o
  -8   1  13        1.04        0.00      7.31 o
  -7   1  13       12.31        6.06      3.32 o
  -6   1  13        6.33       10.31      3.61 o
  -5   1  13       60.21       61.00      4.66 o
  -4   1  13      128.31      126.91      5.01 o
  -3   1  13      595.86      606.87      9.80 o
  -2   1  13     1558.92     1629.25     42.83 o
  -1   1  13      198.08      196.92      5.16 o
   0   1  13        9.74        7.60      2.36 o
   1   1  13       32.85       36.63      3.14 o
   2   1  13        5.78        1.65      2.33 o
   3   1  13        0.00        0.00      2.34 o
   4   1  13       29.97       36.04      4.47 o
   5   1  13        0.08        0.00      3.39 o
   6   1  13      105.46       95.70      7.51 o
   7   1  13        6.21        0.00      7.78 o
   8   1  13       16.04        0.50      8.15 o
   9   1  13        1.43        3.17      8.35 o
  10   1  13       10.34        0.42     16.52 o
 -12   2  13       85.20       92.44     10.47 o
 -11   2  13      285.16      322.97     18.12 o
 -10   2  13      209.84      205.92     12.13 o
  -9   2  13        1.02        5.98      5.59 o
  -8   2  13      568.82      548.40     15.40 o
  -7   2  13      714.32      696.93     14.31 o
  -6   2  13      563.53      547.12     12.08 o
  -5   2  13       10.89        1.10      3.18 o
  -4   2  13      131.35      126.14      5.28 o
  -3   2  13     1191.70     1179.61     15.23 o
  -2   2  13       87.08      106.89      5.64 o
  -1   2  13      196.07      195.81      5.77 o
   0   2  13       88.50       83.75      4.45 o
   1   2  13        0.06        0.00      2.69 o
   2   2  13      124.72      125.30      5.82 o
   3   2  13      604.41      586.32     12.59 o
   4   2  13        1.93        0.00      3.53 o
   5   2  13       39.64       30.31      5.11 o
   6   2  13       84.94       58.84      6.56 o
   7   2  13        2.37        7.83      5.37 o
   8   2  13       90.60       81.63     12.26 o
   9   2  13       38.24        7.15     15.90 o
  10   2  13       17.64       18.78      9.81 o
 -11   3  13       11.56       12.21      8.43 o
 -10   3  13        1.42        0.00      6.71 o
  -9   3  13      154.64      152.25     10.36 o
  -8   3  13       96.22       94.57      7.45 o
  -7   3  13      290.14      265.22      9.61 o
  -6   3  13        0.65        0.00      3.52 o
  -5   3  13        0.19        0.37      3.27 o
  -4   3  13        6.14        0.51      2.45 o
  -3   3  13     1458.18     1428.68     20.12 o
  -2   3  13      174.62      170.82      6.78 o
  -1   3  13      487.05      448.54      8.92 o
   0   3  13        0.09        0.00      2.63 o
   1   3  13       11.85        8.25      2.96 o
   2   3  13       71.50       78.04      4.78 o
   3   3  13      219.53      198.97      7.47 o
   4   3  13      809.78      847.08     16.44 o
   5   3  13      237.32      255.75     10.63 o
   6   3  13      121.47      114.66     11.24 o
   7   3  13       65.36       56.43      7.19 o
   8   3  13       42.63       39.33     10.40 o
   9   3  13      128.81      163.94     15.42 o
 -11   4  13       44.19       46.04      9.95 o
 -10   4  13        0.64        6.75      7.51 o
  -9   4  13       21.16       26.57      8.57 o
  -8   4  13        1.35        1.85      5.39 o
  -7   4  13      119.73      115.10      8.07 o
  -6   4  13      159.13      135.92      6.93 o
  -5   4  13       80.36       61.94      6.11 o
  -4   4  13      650.51      645.19     14.37 o
  -3   4  13      236.75      224.75      7.61 o
  -2   4  13       37.10       29.19      4.79 o
  -1   4  13      370.33      337.52      8.29 o
   0   4  13      174.06      151.72      6.03 o
   1   4  13      297.12      290.37      8.44 o
   2   4  13      138.76      147.45      6.75 o
   3   4  13     1229.14     1275.24     23.38 o
   4   4  13       69.34       76.23     11.61 o
   5   4  13       50.40       45.63     11.74 o
   6   4  13       21.80       32.22      5.90 o
   7   4  13       12.85       18.88      9.29 o
   8   4  13        5.23        2.50      7.04 o
   9   4  13       49.14       62.59     12.05 o
 -11   5  13       28.92       27.74      9.47 o
 -10   5  13      106.93      112.92     12.56 o
  -9   5  13       14.52        5.72      7.57 o
  -8   5  13      466.79      484.00     18.67 o
  -7   5  13        1.18        0.00      4.42 o
  -6   5  13      761.28      819.18     19.26 o
  -5   5  13      644.29      616.17     15.75 o
  -4   5  13      212.50      213.80      8.27 o
  -3   5  13       13.22        7.34      3.93 o
  -2   5  13     1555.67     1534.66     24.90 o
  -1   5  13        6.98       12.10      3.74 o
   0   5  13        8.71        6.23      3.51 o
   1   5  13        4.76        0.00      4.09 o
   2   5  13      117.66      107.98      5.91 o
   3   5  13       68.87       83.65      5.79 o
   4   5  13      633.83      630.30     16.14 o
   5   5  13       20.62       14.46      4.94 o
   6   5  13      215.89      207.65     10.51 o
   7   5  13      354.54      348.94     13.24 o
   8   5  13      233.28      255.26     22.50 o
 -10   6  13        7.28        0.00      7.46 o
  -9   6  13       72.76       74.86     16.71 o
  -8   6  13        1.12       16.02      6.30 o
  -7   6  13       73.07      103.50      9.03 o
  -6   6  13      209.52      211.51      9.99 o
  -5   6  13      195.01      186.24      9.16 o
  -4   6  13       97.84       96.53      6.79 o
  -3   6  13      297.86      294.19     11.73 o
  -2   6  13      332.01      328.37     14.34 o
  -1   6  13       10.89        9.32      3.32 o
   0   6  13      335.52      342.37     12.02 o
   1   6  13     1490.83     1482.59     25.70 o
   2   6  13      828.71      836.04     17.08 o
   3   6  13     1107.80     1132.23     22.95 o
   4   6  13      756.58      703.37     16.77 o
   5   6  13      280.35      315.03     18.49 o
   6   6  13      124.33      122.47      7.88 o
   7   6  13       71.94       70.40      9.89 o
   8   6  13      108.64      108.98     16.63 o
  -9   7  13      158.14      159.60     18.30 o
  -8   7  13       15.52        9.23      6.63 o
  -7   7  13      207.47      217.40     11.85 o
  -6   7  13      316.21      337.51     18.17 o
  -5   7  13        7.45        6.85      5.07 o
  -4   7  13       30.59       36.71      5.53 o
  -3   7  13        9.14        8.04      4.15 o
  -2   7  13       37.95       44.82      4.92 o
  -1   7  13      295.93      261.55     11.04 o
   0   7  13      292.37      337.16     11.99 o
   1   7  13       18.28       16.19      9.16 o
   2   7  13      241.44      221.38     20.38 o
   3   7  13      507.65      481.75     18.07 o
   4   7  13      116.70      114.65     10.00 o
   5   7  13       49.52       58.25      9.49 o
   6   7  13       11.10        6.06      5.60 o
   7   7  13       40.23       33.63      7.62 o
  -8   8  13        0.67        0.00     10.49 o
  -7   8  13       18.54        8.04      6.61 o
  -6   8  13        8.43        2.91      5.94 o
  -5   8  13       71.84       71.34      7.78 o
  -4   8  13      240.54      268.97     10.77 o
  -3   8  13      125.36      136.60     10.81 o
  -2   8  13       35.72       46.47      5.89 o
  -1   8  13      174.54      193.17     10.02 o
   0   8  13      354.12      372.13     30.19 o
   1   8  13      119.15       88.60     14.53 o
   2   8  13      470.79      457.60     25.03 o
   3   8  13      145.55      142.46     16.26 o
   4   8  13       12.03        6.95     10.70 o
   5   8  13      140.76      120.70      6.56 o
   6   8  13      135.19      126.61      7.57 o
  -7   9  13       64.10       71.67     11.07 o
  -6   9  13      117.87      134.80     10.15 o
  -5   9  13      140.75      172.79     10.45 o
  -4   9  13       78.78      106.00      8.35 o
  -3   9  13      266.22      284.76     11.74 o
  -2   9  13      157.40      199.51      9.09 o
  -1   9  13      184.53      243.21     27.34 o
   0   9  13      416.34      428.49     17.88 o
   1   9  13      312.01      329.41     27.07 o
   2   9  13       46.77       43.30     27.14 o
   3   9  13        0.28        3.64     10.69 o
   4   9  13      162.89      180.60     24.93 o
  -4  10  13        3.57        0.00      5.54 o
  -3  10  13        1.78       10.49      5.44 o
  -2  10  13        0.30       48.71     13.00 o
  -1  10  13      227.83      226.18     15.94 o
   0  10  13      139.98      141.96     23.78 o
   1  10  13       11.97       26.71     11.98 o
   2  10  13        9.53        2.62     13.76 o
 -11   0  14       33.59       29.96     11.22 o
 -10   0  14       40.19       44.26     15.14 o
  -9   0  14       57.06       63.85     11.57 o
  -8   0  14        4.42        0.00      6.86 o
  -7   0  14       40.12       57.79     10.35 o
  -6   0  14      472.74      442.51     14.74 o
  -5   0  14     1027.25     1003.98     22.82 o
  -4   0  14     1792.17     1883.52     31.88 o
  -3   0  14     1400.11     1550.82     26.97 o
  -2   0  14      123.20      154.22      7.13 o
  -1   0  14      209.47      273.88      8.76 o
   0   0  14      342.70      357.96     10.02 o
   1   0  14     1916.56     1863.59     33.90 o
   2   0  14     2391.28     2376.23     49.66 o
   3   0  14      132.31      155.08      7.78 o
   4   0  14        5.14        0.00      4.26 o
   5   0  14       19.02       29.92      5.82 o
   6   0  14        0.05        7.49     10.40 o
   7   0  14       41.64       23.70     13.15 o
   8   0  14      114.57       84.57     17.74 o
   9   0  14       11.39       19.27     13.61 o
 -11   1  14      100.72       97.42     10.13 o
 -10   1  14      135.55      130.80     10.47 o
  -9   1  14       12.12        9.52      6.06 o
  -8   1  14       91.81       83.75      8.11 o
  -7   1  14        0.14        0.00      4.07 o
  -6   1  14      288.83      270.01      8.22 o
  -5   1  14       19.20       16.86      4.12 o
  -4   1  14      413.32      422.09     12.23 o
  -3   1  14      652.89      723.38     16.89 o
  -2   1  14      119.75      141.93      6.08 o
  -1   1  14      369.35      377.20      7.33 o
   0   1  14     1427.29     1408.66     17.17 o
   1   1  14     2303.15     2275.29     28.46 o
   2   1  14     1921.02     1906.63     28.83 o
   3   1  14      262.10      264.04     11.73 o
   4   1  14       23.60        7.13      4.03 o
   5   1  14       76.64       85.62      8.54 o
   6   1  14      816.68      794.37     29.18 o
   7   1  14      295.01      300.25     18.40 o
   8   1  14       38.91       33.36     10.68 o
   9   1  14       10.35       26.48     10.43 o
 -11   2  14       10.42        7.06      8.55 o
 -10   2  14       60.50       69.35      9.12 o
  -9   2  14       69.96       58.88      9.76 o
  -8   2  14       51.22       54.18      7.64 o
  -7   2  14       22.66       15.67      5.11 o
  -6   2  14        3.67        0.00      3.50 o
  -5   2  14      344.34      342.88      9.17 o
  -4   2  14      772.84      789.31     14.57 o
  -3   2  14      972.01      971.82     13.59 o
  -2   2  14      382.64      372.90      7.92 o
  -1   2  14      478.67      459.60      8.66 o
   0   2  14        1.08        0.00      3.01 o
   1   2  14       31.20       32.14      4.06 o
   2   2  14      272.09      270.58      8.62 o
   3   2  14       96.18       88.85      5.77 o
   4   2  14        5.04        1.12      4.22 o
   5   2  14        0.01        0.00      4.74 o
   6   2  14       16.27       17.99      5.68 o
   7   2  14        2.99       11.53      8.43 o
   8   2  14       80.25      109.45     13.26 o
   9   2  14       88.11       98.40     14.60 o
 -11   3  14       38.51       50.90     10.71 o
 -10   3  14       83.07       67.71     10.76 o
  -9   3  14       80.28       83.11     10.55 o
  -8   3  14        9.25       14.85      7.85 o
  -7   3  14       90.43      102.84     11.88 o
  -6   3  14        4.63        0.00      3.88 o
  -5   3  14      186.31      172.57      7.41 o
  -4   3  14      695.22      647.03     14.91 o
  -3   3  14      435.02      439.67     11.46 o
  -2   3  14      121.22      154.56      6.23 o
  -1   3  14      430.31      401.68      8.94 o
   0   3  14      124.93      126.91      5.86 o
   1   3  14      541.28      522.95     11.20 o
   2   3  14      498.41      475.44     10.75 o
   3   3  14      169.15      153.86      7.03 o
   4   3  14      262.12      250.11     10.43 o
   5   3  14      611.37      598.72     16.69 o
   6   3  14      214.58      235.44     10.85 o
   7   3  14       10.39       14.39     13.69 o
   8   3  14        1.26        5.57      8.18 o
   9   3  14       34.20       29.51     10.97 o
 -11   4  14      143.01      151.55     14.37 o
 -10   4  14      177.13      173.42     14.23 o
  -9   4  14      297.73      281.50     20.88 o
  -8   4  14      157.47      175.44     11.38 o
  -7   4  14      191.77      196.40     12.26 o
  -6   4  14      268.10      287.74     11.15 o
  -5   4  14        4.71        4.00      4.56 o
  -4   4  14       63.47       53.49      5.33 o
  -3   4  14       42.97       48.75      5.09 o
  -2   4  14       76.64       75.26      5.59 o
  -1   4  14     1131.33     1109.32     17.87 o
   0   4  14      584.63      597.25     13.14 o
   1   4  14        1.09        0.00      2.96 o
   2   4  14        5.53        1.75      3.81 o
   3   4  14        7.59        6.29      5.45 o
   4   4  14      162.50      163.00      8.72 o
   5   4  14      175.81      179.81      9.40 o
   6   4  14      122.93       88.39      7.79 o
   7   4  14        4.08        0.00      5.45 o
   8   4  14       34.36       35.13     13.92 o
 -10   5  14        5.58        0.00      7.88 o
  -9   5  14       35.10       25.39      8.90 o
  -8   5  14       35.08       47.43      7.90 o
  -7   5  14       43.48       62.14      7.88 o
  -6   5  14      202.22      199.49     10.86 o
  -5   5  14       51.10       43.73      5.91 o
  -4   5  14      207.42      211.10      9.11 o
  -3   5  14      157.52      186.02      9.70 o
  -2   5  14       31.99       21.37      4.55 o
  -1   5  14      247.10      202.60     11.97 o
   0   5  14       54.45       62.41      6.99 o
   1   5  14      224.96      210.51      8.19 o
   2   5  14       71.85       60.47      5.89 o
   3   5  14      541.27      554.16     14.83 o
   4   5  14     1029.76     1001.14     22.15 o
   5   5  14       30.48       47.93      6.27 o
   6   5  14       40.96       25.45      7.73 o
   7   5  14       15.54       18.86      8.28 o
   8   5  14        6.02       14.23      7.63 o
  -9   6  14       11.25       15.40      9.40 o
  -8   6  14        6.43        0.08      6.54 o
  -7   6  14        1.59        0.00      5.46 o
  -6   6  14        3.03        2.13      5.21 o
  -5   6  14       51.34       68.27      7.42 o
  -4   6  14       68.87       69.18      6.34 o
  -3   6  14        1.77        8.08      4.05 o
  -2   6  14       10.90       12.66      4.09 o
  -1   6  14      275.27      255.25      8.80 o
   0   6  14        7.62        2.02      4.97 o
   1   6  14      413.80      385.67     11.48 o
   2   6  14       32.01       34.35      4.97 o
   3   6  14        2.60        3.46      4.85 o
   4   6  14      107.20       96.46      7.92 o
   5   6  14       11.18       25.50      5.22 o
   6   6  14       20.84       25.24      6.31 o
   7   6  14       17.23       15.94      6.05 o
  -8   7  14       18.59       26.97      7.58 o
  -7   7  14       53.22       57.02      8.20 o
  -6   7  14       28.20       22.81     10.03 o
  -5   7  14        1.44        0.00      4.64 o
  -4   7  14       97.58       78.49      7.97 o
  -3   7  14      109.96       86.99      7.06 o
  -2   7  14      101.82       90.91      9.01 o
  -1   7  14      408.14      414.97     11.87 o
   0   7  14      618.46      574.29     18.12 o
   1   7  14      338.95      303.43     12.64 o
   2   7  14       24.79       21.78      5.54 o
   3   7  14       85.82       68.66      5.07 o
   4   7  14        8.45        7.62      3.84 o
   5   7  14       37.85       35.46      5.09 o
   6   7  14        5.07        7.26      4.98 o
  -7   8  14        0.98        1.35      6.44 o
  -6   8  14       37.32       30.53      6.92 o
  -5   8  14        0.13        0.24      5.41 o
  -4   8  14        7.30        6.97      7.77 o
  -3   8  14       25.84       11.56      5.07 o
  -2   8  14       14.37       16.71      5.12 o
  -1   8  14       27.21       27.06      6.29 o
   0   8  14        5.46        8.97      5.40 o
   1   8  14        1.81        0.00     10.40 o
   2   8  14       12.90        8.72     10.32 o
   3   8  14       13.15       15.53     10.09 o
   4   8  14       12.01       17.55     11.61 o
   5   8  14        0.23        0.45      3.69 o
  -6   9  14        0.75        4.61      6.18 o
  -5   9  14        0.02        0.00      5.25 o
  -4   9  14       42.96       42.02      7.44 o
  -3   9  14      106.35      114.62      8.12 o
  -2   9  14       91.79      118.58      7.52 o
  -1   9  14       73.06       92.08      9.29 o
   0   9  14      213.53      232.23     32.11 o
   1   9  14      172.59      162.87     19.12 o
   2   9  14       94.36       87.10     14.92 o
   3   9  14       55.89       57.31     14.66 o
  -2  10  14       70.94       84.06      6.89 o
  -1  10  14        1.24        2.41      3.94 o
   0  10  14       40.75       57.96     16.82 o
 -11   1  15       18.27       10.10      7.07 o
 -10   1  15       24.33       11.61      6.74 o
  -9   1  15       20.54       16.73      6.94 o
  -8   1  15       39.70       35.77      7.25 o
  -7   1  15      176.27      186.48     10.62 o
  -6   1  15       26.79       20.12      5.19 o
  -5   1  15       23.25       25.19      4.08 o
  -4   1  15       11.83       17.01      4.11 o
  -3   1  15      181.47      181.20      6.86 o
  -2   1  15        7.97        4.87      2.82 o
  -1   1  15      484.89      533.04     11.48 o
   0   1  15      228.19      252.14      7.35 o
   1   1  15      169.65      218.89      7.49 o
   2   1  15       30.15       36.58      5.20 o
   3   1  15       16.21       13.61      4.66 o
   4   1  15       27.86       17.66      6.27 o
   5   1  15        2.40        0.72      5.88 o
   6   1  15        6.06        0.00     12.85 o
   7   1  15        2.90        5.40      8.16 o
   8   1  15       25.28       47.56     17.05 o
   9   1  15        0.36        0.00      8.82 o
 -11   2  15        9.45       18.33      9.12 o
 -10   2  15        0.95       10.40      7.96 o
  -9   2  15        0.90        3.62      6.97 o
  -8   2  15        6.09       17.05      8.42 o
  -7   2  15       22.21       16.17      6.07 o
  -6   2  15      190.48      177.25     10.38 o
  -5   2  15      262.04      236.51      8.59 o
  -4   2  15       12.82       17.94      4.00 o
  -3   2  15     1128.94     1128.25     16.38 o
  -2   2  15       18.56       22.30      3.77 o
  -1   2  15      501.42      495.26     10.32 o
   0   2  15      602.29      579.32     11.17 o
   1   2  15      818.61      794.69     14.61 o
   2   2  15     1136.83     1115.61     18.49 o
   3   2  15     1508.59     1441.03     29.17 o
   4   2  15      405.41      401.17     13.40 o
   5   2  15      292.21      300.91     13.97 o
   6   2  15      357.55      379.48     48.25 o
   7   2  15        0.04        7.80      9.56 o
   8   2  15        1.25        0.00     25.08 o
 -11   3  15        5.84        5.91      8.27 o
 -10   3  15       63.43       55.35     10.92 o
  -9   3  15      154.83      161.27     13.48 o
  -8   3  15      660.00      590.70     22.37 o
  -7   3  15      388.34      403.03     15.44 o
  -6   3  15      632.94      592.40     20.00 o
  -5   3  15      754.52      686.66     18.90 o
  -4   3  15       15.14       11.67      3.97 o
  -3   3  15       72.68       59.25      5.21 o
  -2   3  15      925.91      888.36     14.92 o
  -1   3  15      161.99      167.03      6.94 o
   0   3  15      227.22      225.94      8.85 o
   1   3  15      596.62      579.24     13.03 o
   2   3  15      227.41      213.91      8.90 o
   3   3  15      866.53      806.05     19.57 o
   4   3  15      366.35      366.87     12.84 o
   5   3  15      324.14      349.26     17.43 o
   6   3  15       61.19       65.50      8.54 o
   7   3  15       13.80        5.33     11.32 o
   8   3  15       23.15       29.38     10.93 o
 -10   4  15       36.14       26.43      9.50 o
  -9   4  15       50.95       41.40     10.09 o
  -8   4  15        0.21        0.00      7.08 o
  -7   4  15       31.02       36.44      7.23 o
  -6   4  15        9.04        1.83      5.54 o
  -5   4  15        4.94        6.75      5.13 o
  -4   4  15       23.21       11.48      6.38 o
  -3   4  15      351.02      343.41     11.25 o
  -2   4  15      239.74      226.87     14.24 o
  -1   4  15       74.12       66.02      5.39 o
   0   4  15      129.12      117.45      7.54 o
   1   4  15     1180.43     1085.49     23.30 o
   2   4  15      543.87      490.34     14.22 o
   3   4  15      600.36      595.39     16.08 o
   4   4  15      304.41      280.24     11.20 o
   5   4  15      514.35      539.37     19.07 o
   6   4  15      251.42      257.58     11.78 o
   7   4  15      189.20      175.22     14.99 o
   8   4  15        1.42        3.19      8.34 o
 -10   5  15        3.34        8.69      8.53 o
  -9   5  15      311.63      332.48     18.35 o
  -8   5  15       59.52       67.04      8.83 o
  -7   5  15      192.37      191.91     11.41 o
  -6   5  15      257.20      266.69     12.48 o
  -5   5  15       39.45       27.74      8.30 o
  -4   5  15       60.78       63.45      6.93 o
  -3   5  15       68.82       74.58      6.66 o
  -2   5  15        0.10        0.08      4.40 o
  -1   5  15      145.73      165.11      7.05 o
   0   5  15     1112.65     1114.71     23.83 o
   1   5  15      195.77      188.14      8.81 o
   2   5  15       47.24       45.02      5.49 o
   3   5  15       95.55       82.63      6.73 o
   4   5  15      524.82      530.28     15.30 o
   5   5  15      462.30      498.73     15.13 o
   6   5  15      167.65      204.28     11.67 o
   7   5  15      137.16      148.46     11.89 o
  -9   6  15       32.19       26.78      9.56 o
  -8   6  15      113.62      107.67     10.08 o
  -7   6  15       30.29       33.65      7.30 o
  -6   6  15       87.05       92.69     13.71 o
  -5   6  15        3.35        0.00      5.10 o
  -4   6  15      115.67      101.22      9.20 o
  -3   6  15       23.06       20.83      5.26 o
  -2   6  15       78.44       76.75      7.57 o
  -1   6  15      108.76      125.72      7.11 o
   0   6  15      130.70      131.23      7.50 o
   1   6  15       19.28       31.40      4.89 o
   2   6  15      165.64      164.10      8.01 o
   3   6  15      130.86      138.65     10.09 o
   4   6  15       19.36       25.43      5.14 o
   5   6  15      178.48      221.01     10.17 o
   6   6  15      419.14      415.14     14.15 o
  -8   7  15      399.34      444.54     17.66 o
  -7   7  15      294.57      305.34     14.95 o
  -6   7  15       49.51       65.41      8.20 o
  -5   7  15       14.17       19.51      6.09 o
  -4   7  15      116.97      139.65     11.48 o
  -3   7  15       24.33       29.68      5.67 o
  -2   7  15        0.04        0.00      4.06 o
  -1   7  15        2.39        0.00      4.08 o
   0   7  15       25.58       29.69      6.75 o
   1   7  15       10.91        6.92     12.23 o
   2   7  15       17.30       17.38      4.70 o
   3   7  15       26.24       23.73      8.70 o
   4   7  15      244.34      247.06     11.76 o
   5   7  15       85.89       93.98      6.73 o
  -6   8  15       48.75       28.87      7.13 o
  -5   8  15       45.22       40.35      7.07 o
  -4   8  15        5.35        8.58      5.37 o
  -3   8  15       14.52       21.00      5.60 o
  -2   8  15       59.03       58.79     13.71 o
  -1   8  15      286.81      320.23     10.77 o
   0   8  15       81.32       86.15     16.59 o
   1   8  15       31.34       38.87     12.21 o
   2   8  15      171.60      141.59     16.94 o
   3   8  15       82.19      105.90     15.57 o
   4   8  15      167.90      183.09     20.28 o
  -4   9  15       16.18       21.70      6.31 o
  -3   9  15      104.53      132.17     14.04 o
  -2   9  15        1.11       22.82      5.07 o
  -1   9  15       30.01       22.37      4.43 o
   0   9  15       14.26       16.71     10.91 o
   1   9  15        1.89        2.60     10.87 o
   2   9  15        0.00       23.03     12.24 o
 -10   0  16        6.98        7.35      9.84 o
  -9   0  16       13.47        6.17      9.08 o
  -8   0  16      221.52      240.42     21.33 o
  -7   0  16      944.98      958.79     35.33 o
  -6   0  16      371.84      355.82     19.66 o
  -5   0  16     1478.08     1495.01     36.38 o
  -4   0  16     3405.50     3394.01     59.25 o
  -3   0  16     2438.90     2733.27     43.69 o
  -2   0  16     1311.81     1606.91     28.38 o
  -1   0  16     1791.81     2056.42     34.10 o
   0   0  16      123.38      149.58      7.33 o
   1   0  16      408.73      411.68     13.06 o
   2   0  16      178.96      199.41     13.55 o
   3   0  16       48.89       32.25      8.77 o
   4   0  16      134.38      129.22     17.74 o
   5   0  16       15.48       16.97     12.69 o
   6   0  16      231.27      196.35     22.63 o
   7   0  16      265.82      249.42     25.54 o
   8   0  16       57.21       89.15     18.81 o
 -10   1  16        3.12        1.57      7.52 o
  -9   1  16       11.47        4.10      7.07 o
  -8   1  16        0.73        2.13      5.97 o
  -7   1  16       12.33        4.60      6.18 o
  -6   1  16      165.05      170.66      9.07 o
  -5   1  16        8.13        0.00      4.60 o
  -4   1  16       93.21       93.35      7.06 o
  -3   1  16      279.80      301.45      9.72 o
  -2   1  16      482.55      527.00     17.34 o
  -1   1  16     1380.51     1468.14     44.12 o
   0   1  16       97.38       79.27      5.02 o
   1   1  16      200.34      185.71      6.99 o
   2   1  16     1230.22     1204.24     26.25 o
   3   1  16      817.18      795.02     24.21 o
   4   1  16      176.23      174.50     13.44 o
   5   1  16       92.13       89.28     11.66 o
   6   1  16       26.28       33.65     10.06 o
   7   1  16      232.07      230.33     17.12 o
   8   1  16      117.53       95.54     15.29 o
 -10   2  16       29.72       25.67     12.40 o
  -9   2  16       17.62       21.51      8.49 o
  -8   2  16      215.82      215.55     14.32 o
  -7   2  16      230.29      247.67     12.38 o
  -6   2  16      489.88      482.82     16.28 o
  -5   2  16       31.30       26.44      6.06 o
  -4   2  16      457.46      403.19     14.09 o
  -3   2  16      912.45      896.89     17.76 o
  -2   2  16      376.51      373.10     10.66 o
  -1   2  16      216.44      199.54      7.87 o
   0   2  16      180.46      173.33      7.32 o
   1   2  16        5.98       13.69      4.70 o
   2   2  16       11.81       13.03      4.76 o
   3   2  16        6.83        3.91      5.04 o
   4   2  16        2.70        9.49      6.02 o
   5   2  16       86.52       74.75     11.47 o
   6   2  16        7.31        0.00     13.15 o
   7   2  16        8.53       23.74      9.88 o
   8   2  16       99.95       97.53     13.90 o
 -10   3  16        2.53        9.58      8.41 o
  -9   3  16        0.10        0.00      7.64 o
  -8   3  16        1.11        3.60      7.77 o
  -7   3  16        6.35        0.00      5.74 o
  -6   3  16       78.05       90.38     11.39 o
  -5   3  16        0.15        0.00      5.39 o
  -4   3  16       15.90       20.54      6.02 o
  -3   3  16       13.62        4.24      5.26 o
  -2   3  16        5.17        1.45      4.29 o
  -1   3  16      217.43      227.29      9.00 o
   0   3  16       16.88       11.74      7.04 o
   1   3  16        5.09        0.48      4.80 o
   2   3  16        0.06        5.62      5.03 o
   3   3  16      168.83      158.26     14.33 o
   4   3  16      194.69      190.51      9.86 o
   5   3  16       15.29       15.69      6.70 o
   6   3  16      156.19      140.23     14.07 o
   7   3  16        3.70        0.00      8.53 o
  -9   4  16        1.25        0.00      7.34 o
  -8   4  16        0.05        0.00      7.59 o
  -7   4  16      102.85      103.17      9.29 o
  -6   4  16        7.91        4.02      5.44 o
  -5   4  16        3.97        2.72      4.82 o
  -4   4  16        5.41        4.41      5.97 o
  -3   4  16       65.09       70.47      7.13 o
  -2   4  16        0.41        3.26      4.56 o
  -1   4  16        1.18        3.39      3.79 o
   0   4  16      434.25      349.80     14.46 o
   1   4  16      193.31      186.87      9.17 o
   2   4  16       49.94       46.96      6.02 o
   3   4  16      224.58      211.38      9.95 o
   4   4  16      159.51      169.50      9.41 o
   5   4  16      159.29      186.74     18.10 o
   6   4  16        0.01        4.34      8.46 o
   7   4  16        4.98        0.00      8.58 o
  -9   5  16       56.22       55.13     14.18 o
  -8   5  16       20.57       18.65      8.79 o
  -7   5  16       47.11       31.10     11.59 o
  -6   5  16      306.31      292.93     13.27 o
  -5   5  16       53.30       47.62      7.23 o
  -4   5  16        0.38        0.00      4.80 o
  -3   5  16      102.15      102.15      7.68 o
  -2   5  16        7.94        1.09      4.96 o
  -1   5  16       18.97       12.82      4.03 o
   0   5  16       10.73        9.92      4.61 o
   1   5  16       47.87       42.54      5.48 o
   2   5  16        0.23        0.00      6.67 o
   3   5  16       29.95       42.81      6.75 o
   4   5  16        7.66        0.00      5.08 o
   5   5  16       59.66       70.94      7.21 o
   6   5  16       60.95       55.59      7.28 o
  -8   6  16        4.87        5.84     10.70 o
  -7   6  16       79.92       43.87     11.08 o
  -6   6  16       14.63       26.34      6.86 o
  -5   6  16       18.10        0.00      5.51 o
  -4   6  16      206.27      193.27     10.28 o
  -3   6  16      128.41       93.68      7.68 o
  -2   6  16        1.57        0.53      4.42 o
  -1   6  16       15.88       11.46      5.05 o
   0   6  16        1.34        5.85      4.28 o
   1   6  16        0.00        4.35      4.15 o
   2   6  16       21.64       13.74      4.58 o
   3   6  16       63.56       60.78      9.47 o
   4   6  16        0.69        0.00      4.54 o
   5   6  16        1.50        0.00      4.62 o
  -7   7  16      288.28      322.53     15.18 o
  -6   7  16      148.21      151.36     18.97 o
  -5   7  16       31.13       27.45      6.75 o
  -4   7  16        1.31        0.00      5.09 o
  -3   7  16        3.08        6.93      4.95 o
  -2   7  16        5.24        1.50      4.51 o
  -1   7  16      230.74      247.50     27.06 o
   0   7  16       91.07      113.19     16.77 o
   1   7  16        1.23       11.25      7.55 o
   2   7  16        6.09        2.16      3.89 o
   3   7  16        4.22        0.00      3.87 o
   4   7  16        9.09        4.55      4.30 o
  -5   8  16        2.83        4.44      5.96 o
  -4   8  16        1.21        0.00      5.13 o
  -3   8  16        1.89        0.00      4.83 o
  -2   8  16       11.54       12.51      5.06 o
  -1   8  16       26.98       23.38      4.87 o
   0   8  16       31.47       23.92      6.48 o
   1   8  16        7.60        1.02      5.38 o
   2   8  16       22.32       41.11     13.14 o
   3   8  16        0.00        0.00     10.32 o
 -10   1  17       25.09       30.41      9.30 o
  -9   1  17       57.40       46.71      9.91 o
  -8   1  17       68.39       59.61     10.15 o
  -7   1  17        4.01        0.00      6.65 o
  -6   1  17        0.40        0.00      6.34 o
  -5   1  17      200.95      218.52     11.16 o
  -4   1  17      152.83      148.41      8.47 o
  -3   1  17      228.64      246.72      9.19 o
  -2   1  17      471.49      482.73     20.91 o
  -1   1  17       26.37       28.69      4.84 o
   0   1  17       66.11       71.84      6.37 o
   1   1  17      303.38      301.77     10.76 o
   2   1  17        0.80        0.20      4.93 o
   3   1  17       34.63       37.46      9.64 o
   4   1  17        3.64       13.98     11.24 o
   5   1  17       12.61        5.43      8.35 o
   6   1  17        7.98        4.41      9.03 o
   7   1  17       36.18       28.25     14.60 o
 -10   2  17        8.51        8.29      8.73 o
  -9   2  17        6.96       21.22      8.68 o
  -8   2  17        3.59       27.34      8.82 o
  -7   2  17      126.69      161.28     12.68 o
  -6   2  17       22.84       25.25      6.62 o
  -5   2  17      113.43      105.09      8.86 o
  -4   2  17       14.62       10.93      5.39 o
  -3   2  17       53.59       57.27      6.21 o
  -2   2  17        2.28        0.57      4.27 o
  -1   2  17      333.82      332.23     10.35 o
   0   2  17       15.33       11.51      4.58 o
   1   2  17      635.97      629.68     15.70 o
   2   2  17      216.87      228.97     10.86 o
   3   2  17      173.81      187.59     11.54 o
   4   2  17       55.80       69.50     11.01 o
   5   2  17      129.95      142.53     19.42 o
   6   2  17       55.29       57.34     18.12 o
   7   2  17        0.11        5.27      9.33 o
  -9   3  17       54.50       56.73     10.82 o
  -8   3  17        2.47        0.00      6.94 o
  -7   3  17       11.45        8.67      7.35 o
  -6   3  17        0.03        0.00      5.70 o
  -5   3  17        4.35        0.00      4.66 o
  -4   3  17      588.33      570.60     17.22 o
  -3   3  17      929.94      859.20     21.68 o
  -2   3  17      379.59      331.09     11.11 o
  -1   3  17      286.56      274.28     12.56 o
   0   3  17      437.08      396.26     11.80 o
   1   3  17       55.18       44.15      6.41 o
   2   3  17      313.76      282.15     11.68 o
   3   3  17      142.55      142.11      8.97 o
   4   3  17      146.97      155.49     12.03 o
   5   3  17      587.58      565.08     24.94 o
   6   3  17      100.36      103.29     13.08 o
  -9   4  17        0.65        0.00      8.26 o
  -8   4  17        9.43       14.07      8.67 o
  -7   4  17      184.80      211.04     13.07 o
  -6   4  17       38.69       47.74     11.81 o
  -5   4  17        6.28        2.43      5.21 o
  -4   4  17        1.38        4.98      5.15 o
  -3   4  17        1.82        2.15      4.86 o
  -2   4  17        6.96        5.44      5.05 o
  -1   4  17      169.27      151.94      9.40 o
   0   4  17      554.62      515.93     13.43 o
   1   4  17      290.79      301.78     12.29 o
   2   4  17      608.97      603.76     16.92 o
   3   4  17      178.08      157.99      9.26 o
   4   4  17        0.77        2.55      5.31 o
   5   4  17        0.53        2.62     10.40 o
   6   4  17       56.87       38.74     10.44 o
  -8   5  17       48.32       56.02     10.76 o
  -7   5  17       70.50       70.89      9.17 o
  -6   5  17        0.05        3.25      5.86 o
  -5   5  17       10.20        5.86      5.70 o
  -4   5  17        8.40        2.65      5.06 o
  -3   5  17        0.57        4.37      5.05 o
  -2   5  17        6.84        0.00      6.20 o
  -1   5  17       66.84       64.61      5.74 o
   0   5  17       18.89       11.24      4.10 o
   1   5  17        7.24        0.00      4.87 o
   2   5  17       84.25       97.72      7.54 o
   3   5  17      227.19      217.80     10.37 o
   4   5  17       43.41       51.21      6.77 o
   5   5  17      303.35      317.91     12.89 o
  -7   6  17        6.38        0.00      8.78 o
  -6   6  17       64.74       68.35      8.63 o
  -5   6  17       42.68       28.91      6.79 o
  -4   6  17       43.52       45.66      6.84 o
  -3   6  17       38.92       28.62      6.09 o
  -2   6  17       11.67        2.67      6.53 o
  -1   6  17      118.43      126.85     15.34 o
   0   6  17      414.86      415.50     11.46 o
   1   6  17      173.29      191.05     13.08 o
   2   6  17      241.13      228.19     10.05 o
   3   6  17       35.78       40.58      9.51 o
   4   6  17        1.98        5.40      4.89 o
  -6   7  17       93.41       96.32     12.80 o
  -5   7  17        4.65        0.00      7.24 o
  -4   7  17        4.31        5.32      5.49 o
  -3   7  17       83.93       93.94     12.17 o
  -2   7  17        9.25        4.72      4.92 o
  -1   7  17       16.47       24.35      5.48 o
   0   7  17       71.65       78.44      7.29 o
   1   7  17       51.39       66.34      8.19 o
   2   7  17      117.09      129.56      7.32 o
   3   7  17        0.48        0.00      4.12 o
  -3   8  17       11.16       12.47      6.05 o
  -2   8  17       44.09       54.63      7.14 o
  -1   8  17      171.37      191.08      9.37 o
   0   8  17      103.85      100.03      6.80 o
   1   8  17       69.09       66.37      8.22 o
  -9   0  18       31.88       10.86     13.15 o
  -8   0  18      198.94      185.34     24.93 o
  -7   0  18      112.22      133.50     21.72 o
  -6   0  18      321.97      266.39     26.46 o
  -5   0  18        8.51        9.33     12.69 o
  -4   0  18        3.43        0.00     15.75 o
  -3   0  18       34.76       39.21      9.22 o
  -2   0  18      416.45      495.69     22.81 o
  -1   0  18      346.84      394.78     20.33 o
   0   0  18       44.36       66.93     10.65 o
   1   0  18        8.34       14.88      7.74 o
   2   0  18        5.22        0.00      7.11 o
   3   0  18        0.25        0.00     11.32 o
   4   0  18        0.10        1.22     11.93 o
   5   0  18      117.51      114.54     18.81 o
   6   0  18       15.81       23.55     14.37 o
  -9   1  18        0.00        1.25      7.94 o
  -8   1  18       53.22       62.61     10.39 o
  -7   1  18       62.31       84.14     10.86 o
  -6   1  18       77.86       55.29      9.49 o
  -5   1  18      342.79      353.20     14.14 o
  -4   1  18      116.14      132.23      9.35 o
  -3   1  18      107.56      141.00     13.80 o
  -2   1  18       41.75       44.56      7.64 o
  -1   1  18      326.81      341.20     13.38 o
   0   1  18      663.49      674.58     19.02 o
   1   1  18     1257.87     1267.22     28.44 o
   2   1  18      462.58      476.57     36.99 o
   3   1  18      446.72      491.15     23.35 o
   4   1  18      660.73      631.57     37.01 o
   5   1  18      495.75      547.26     25.11 o
   6   1  18       98.72       92.28     17.43 o
  -9   2  18       17.73       38.12      9.73 o
  -8   2  18       65.95       65.07     10.83 o
  -7   2  18      176.99      192.56     14.03 o
  -6   2  18       55.14       79.80     10.34 o
  -5   2  18      120.73      137.14      9.78 o
  -4   2  18      284.05      246.20     11.98 o
  -3   2  18       23.32       12.99      5.76 o
  -2   2  18        2.49        0.00      4.82 o
  -1   2  18      102.04       97.01      7.23 o
   0   2  18      139.33      133.74     11.92 o
   1   2  18      184.32      177.59      9.63 o
   2   2  18        4.91       12.09     13.69 o
   3   2  18       49.16       20.53     27.14 o
   4   2  18       68.66       79.15     18.43 o
   5   2  18        4.36        0.00      9.56 o
   6   2  18       17.48       16.08      9.70 o
  -8   3  18        6.24        7.32     10.45 o
  -7   3  18       43.99       52.65     10.04 o
  -6   3  18      161.15      167.84     10.78 o
  -5   3  18      302.98      272.39     18.94 o
  -4   3  18      518.63      561.79     17.66 o
  -3   3  18       39.10       58.10      7.29 o
  -2   3  18       73.34       79.40      6.87 o
  -1   3  18       51.95       57.13      6.75 o
   0   3  18       93.88       95.01      6.79 o
   1   3  18        9.23       19.67      5.85 o
   2   3  18      142.36      154.87     10.67 o
   3   3  18      119.71      144.28     14.00 o
   4   3  18       85.79       96.29     16.52 o
   5   3  18      135.79      146.51     14.66 o
  -8   4  18       48.89       43.27     10.52 o
  -7   4  18       27.48       28.19     10.61 o
  -6   4  18       18.99       24.63      7.08 o
  -5   4  18       13.50        5.47      5.88 o
  -4   4  18       77.07       77.76      8.11 o
  -3   4  18       18.99        8.77      6.32 o
  -2   4  18       41.10       38.25      6.47 o
  -1   4  18       12.14        6.40      4.50 o
   0   4  18       29.90       30.14      5.31 o
   1   4  18       69.38       80.01      8.14 o
   2   4  18       19.34       11.09      5.74 o
   3   4  18      179.12      172.35     10.99 o
   4   4  18      114.07      115.66     16.44 o
   5   4  18        5.57        0.00      9.48 o
  -7   5  18        8.02       20.79      7.24 o
  -6   5  18        0.05        0.00      5.72 o
  -5   5  18       17.38       13.20      6.48 o
  -4   5  18       82.77       90.46      9.12 o
  -3   5  18        2.18        0.00      5.02 o
  -2   5  18        1.33        0.82      4.96 o
  -1   5  18        0.67        0.98      4.05 o
   0   5  18       33.63       26.69      4.98 o
   1   5  18        1.46        5.91      5.23 o
   2   5  18      126.72      136.40     12.58 o
   3   5  18        8.22        0.99      5.35 o
   4   5  18        9.10        4.95      5.95 o
  -6   6  18       59.05       53.20      8.51 o
  -5   6  18      181.82      182.18     11.46 o
  -4   6  18      126.56      139.55      9.66 o
  -3   6  18       39.24       41.95      6.75 o
  -2   6  18       12.62        4.00      5.16 o
  -1   6  18        2.63        0.00      5.40 o
   0   6  18        4.07        1.63      3.94 o
   1   6  18       45.08       47.88      7.59 o
   2   6  18       39.14       40.54      5.94 o
   3   6  18       43.77       37.47      8.85 o
  -4   7  18       56.81       61.53      7.95 o
  -3   7  18      100.70       94.50      8.39 o
  -2   7  18       95.39      102.23      8.19 o
  -1   7  18       34.63       39.79      8.48 o
   0   7  18        4.71        4.06      4.51 o
   1   7  18       19.92       18.90      6.79 o
  -8   1  19        2.15        4.38      8.48 o
  -7   1  19        0.58        0.00      9.41 o
  -6   1  19        8.68        1.11     11.47 o
  -5   1  19      151.68      134.81     14.91 o
  -4   1  19       23.47       37.29      7.94 o
  -3   1  19       79.95       80.96      9.66 o
  -2   1  19        1.99        1.72      6.26 o
  -1   1  19        0.35        0.00      6.14 o
   0   1  19      351.13      377.28     16.47 o
   1   1  19      129.50      123.02     10.56 o
   2   1  19       17.14       12.00      8.86 o
   3   1  19       13.85       21.08      9.75 o
   4   1  19       58.47       62.29     12.21 o
   5   1  19      271.53      290.02     19.81 o
  -8   2  19       11.18        8.67      8.59 o
  -7   2  19       11.56        0.00      7.49 o
  -6   2  19        1.07        0.86      8.05 o
  -5   2  19      237.59      263.40     13.15 o
  -4   2  19      324.49      307.78     15.72 o
  -3   2  19       24.59        9.37      6.91 o
  -2   2  19       56.52       46.09      8.19 o
  -1   2  19      108.57      102.87     20.93 o
   0   2  19       33.39       33.59      7.21 o
   1   2  19      202.86      198.33     12.36 o
   2   2  19      538.97      508.61     24.05 o
   3   2  19      458.64      414.40     21.86 o
   4   2  19      191.49      212.00     16.68 o
   5   2  19      133.44      119.68     14.41 o
  -7   3  19      123.12      119.08     12.59 o
  -6   3  19        5.38        0.00      7.64 o
  -5   3  19       25.11       25.21      7.09 o
  -4   3  19        8.64       10.96      6.31 o
  -3   3  19        1.19        0.00      5.22 o
  -2   3  19       15.77       14.09      5.83 o
  -1   3  19       14.94        9.30      8.08 o
   0   3  19        0.00        6.18      5.90 o
   1   3  19        2.36        6.74      6.01 o
   2   3  19       25.19       29.17      9.99 o
   3   3  19        9.53        6.55      8.89 o
   4   3  19       37.61       36.66     10.40 o
  -7   4  19        5.49        0.83      8.18 o
  -6   4  19        4.58        9.25      6.61 o
  -5   4  19      148.53      162.66     12.91 o
  -4   4  19      324.97      342.07     14.40 o
  -3   4  19      113.62      126.08      9.93 o
  -2   4  19       19.64       21.45      6.14 o
  -1   4  19       40.90       45.53      7.02 o
   0   4  19       68.94       57.45      7.19 o
   1   4  19       79.73       84.82      8.69 o
   2   4  19      472.75      444.27     22.16 o
   3   4  19      435.78      436.28     22.01 o
   4   4  19      372.31      370.14     20.89 o
  -6   5  19      180.15      191.42     12.19 o
  -5   5  19       77.35       89.87      9.22 o
  -4   5  19      135.06      140.58     10.14 o
  -3   5  19      106.15      127.30     12.54 o
  -2   5  19       75.74       89.34      8.22 o
  -1   5  19      101.14       93.32      8.33 o
   0   5  19        8.92       10.31      4.65 o
   1   5  19       50.89       51.16     15.27 o
   2   5  19        1.62        3.14      7.41 o
   3   5  19       97.37      100.34     13.84 o
  -4   6  19      106.18      107.14     12.62 o
  -3   6  19      133.38      133.97      9.57 o
  -2   6  19      101.20      134.41     16.86 o
  -1   6  19       29.50       35.78      9.95 o
   0   6  19       36.67       43.91      6.71 o
   1   6  19       69.77       64.74      7.23 o
  -7   0  20      157.63      106.59     21.72 o
  -6   0  20      181.78      162.56     24.47 o
  -5   0  20      209.39      195.28     24.31 o
  -4   0  20      428.90      432.78     33.18 o
  -3   0  20       43.89       23.40     15.14 o
  -2   0  20        1.09       11.62     12.54 o
  -1   0  20        9.54        0.00      7.32 o
   0   0  20      210.36      216.29     24.62 o
   1   0  20      395.00      398.68     21.66 o
   2   0  20       28.67       25.30      9.22 o
   3   0  20       44.06       54.75     16.52 o
   4   0  20      215.30      258.14     26.76 o
  -7   1  20       13.31        8.94     13.23 o
  -6   1  20      100.68       92.98     26.23 o
  -5   1  20      197.38      176.45     16.91 o
  -4   1  20      159.12      159.88     25.92 o
  -3   1  20      239.45      272.06     15.08 o
  -2   1  20      329.96      330.58     23.49 o
  -1   1  20       54.17       47.94      8.70 o
   0   1  20       65.66       70.83      9.72 o
   1   1  20      196.93      182.57     12.80 o
   2   1  20       15.26       21.02     10.90 o
   3   1  20        6.12        0.00     12.00 o
   4   1  20      113.91       96.24     18.50 o
  -7   2  20       92.21      122.36     26.30 o
  -6   2  20      176.26      234.33     18.84 o
  -5   2  20      245.56      234.47     28.29 o
  -4   2  20      225.34      245.73     14.61 o
  -3   2  20      152.79      172.56     12.67 o
  -2   2  20       40.30       26.96      7.65 o
  -1   2  20       41.03       37.09      8.23 o
   0   2  20       15.86        1.15      6.48 o
   1   2  20        8.35       10.57      7.11 o
   2   2  20        0.69        0.00      7.64 o
   3   2  20        9.70        1.72      8.60 o
  -6   3  20        0.01        0.00     12.08 o
  -5   3  20       20.13       25.00      8.11 o
  -4   3  20       28.72       30.36      8.25 o
  -3   3  20        2.04        0.00      8.96 o
  -2   3  20        2.51        9.93      7.04 o
  -1   3  20      115.07      124.72     16.82 o
   0   3  20       13.75       21.22      7.15 o
   1   3  20        0.03        5.93      6.49 o
   2   3  20      128.62      104.68     13.36 o
   3   3  20       47.45       72.07     38.84 o
  -5   4  20       91.94      101.17     11.30 o
  -4   4  20      197.16      198.19     11.84 o
  -3   4  20       47.38       55.81      7.98 o
  -2   4  20       31.78       13.89      6.32 o
  -1   4  20        4.30        7.37      6.21 o
   0   4  20       34.72       37.39      7.51 o
   1   4  20        4.65        3.59      6.29 o
   2   4  20        3.18        0.00      8.79 o
  -4   5  20        0.46        2.80      6.05 o
  -3   5  20        1.94        0.00      5.46 o
  -2   5  20        2.74        0.00      5.68 o
  -1   5  20        0.26        1.63      5.37 o
   0   5  20        1.41        5.16      7.20 o
  -5   1  21        0.01        7.69     10.05 o
  -4   1  21        1.43        4.76      9.01 o
  -3   1  21       35.00       34.94     11.16 o
  -2   1  21        6.11        8.06      9.18 o
  -1   1  21        2.22        0.00      6.63 o
   0   1  21       13.41       23.05      7.95 o
   1   1  21        1.61       14.43      7.47 o
   2   1  21       23.99       37.29      8.90 o
  -5   2  21       10.18        8.54     10.30 o
  -4   2  21        0.37        5.25      9.02 o
  -3   2  21        2.25        2.48      7.08 o
  -2   2  21       36.38       39.89      8.75 o
  -1   2  21       55.68       45.73      8.92 o
   0   2  21      445.25      451.30     26.99 o
   1   2  21      125.61      133.95     11.88 o
  -4   3  21       35.60       29.89      8.37 o
  -3   3  21        8.90        1.16      7.18 o
  -2   3  21        0.86        3.07      7.03 o
  -1   3  21        1.09        0.00      6.47 o
   0   3  21       23.67       19.46      7.66 o
   1   3  21      109.73      116.95     11.18 o
  -2   0  22       32.46       32.88     16.06 o
 
